# Supplementary material for: Biochemical Characterization of the Split Class II Ribonucleotide Reductase from Pseudomonas aeruginosa
Source: PLoS One. 2015 Jul 30;10(7):e0134293. doi: 10.1371/journal.pone.0134293 (PMC4520616; doi:10.1371/journal.pone.0134293)
Supplement: S1 File — ZIP archive of PDB file with coordinates for the NrdJa model. The file contains the structure of the modelled NrdJa dimer with bound ligands (GTP substrate, TTP effector in complex with Mg2+, and AdoCbl). Solvent molecules used during modelling have been removed for clarity. (ZIP) [file pone.0134293.s004.zip]

Archive with 1 entries (1 files):
- NrdJa model.pdb
