# Supplementary material for: Biochemical Characterization of the Split Class II Ribonucleotide Reductase from Pseudomonas aeruginosa
Source: PLoS One. 2015 Jul 30;10(7):e0134293. doi: 10.1371/journal.pone.0134293 (PMC4520616; doi:10.1371/journal.pone.0134293)
Supplement: S1 File — ZIP archive of PDB file with coordinates for the NrdJa model. The file contains the structure of the modelled NrdJa dimer with bound ligands (GTP substrate, TTP effector in complex with Mg2+, and AdoCbl). Solvent molecules used during modelling have been removed for clarity. (ZIP) [file pone.0134293.s004.zip › NrdJa model.pdb]

SEQRES   1 A  734  MET LEU ARG THR VAL ALA GLY PHE GLY ARG PRO ASN ASN 
SEQRES   2 A  734  HIS ARG GLU VAL ASN GLN ARG MET ALA LYS THR ASP ALA 
SEQRES   3 A  734  ARG SER PRO ARG THR GLU ARG GLY THR ILE ALA LEU GLN 
SEQRES   4 A  734  ASP ALA SER GLN ASP ILE TRP ASP LYS LYS TYR ARG LEU 
SEQRES   5 A  734  LYS SER LYS ASP GLY THR PRO VAL ASP ALA SER VAL ASP 
SEQRES   6 A  734  GLY THR TRP GLN ARG VAL ALA ARG ALA LEU ALA ASP VAL 
SEQRES   7 A  734  GLU ASP LYS ALA SER ARG GLU HIS TRP TYR GLY ARG PHE 
SEQRES   8 A  734  LEU TRP ALA LEU ARG ASN GLY ALA ILE PRO ALA GLY ARG 
SEQRES   9 A  734  ILE ILE SER ASN ALA GLY ALA LEU GLY HIS LYS PRO ALA 
SEQRES  10 A  734  THR SER THR ILE ASN CYS THR VAL SER GLY THR ILE GLN 
SEQRES  11 A  734  ASP SER MET ASP ASN ILE LEU GLU LYS VAL HIS GLU ALA 
SEQRES  12 A  734  GLY LEU THR LEU LYS ALA GLY CYS GLY ILE GLY TYR GLU 
SEQRES  13 A  734  PHE SER THR LEU ARG PRO ARG GLY ALA TYR VAL SER GLY 
SEQRES  14 A  734  ALA GLY ALA TYR THR SER GLY PRO LEU SER PHE MET ASP 
SEQRES  15 A  734  ILE TYR ASP LYS MET CYS PHE THR VAL SER SER ALA GLY 
SEQRES  16 A  734  GLY ARG ARG GLY ALA GLN MET GLY THR PHE ASP VAL SER 
SEQRES  17 A  734  HIS PRO ASP VAL ARG GLU PHE ILE ARG ALA LYS ARG GLU 
SEQRES  18 A  734  ASP GLY ARG LEU ARG GLN PHE ASN LEU SER LEU LEU ILE 
SEQRES  19 A  734  THR ASP GLN PHE MET GLN ALA VAL GLU GLN ASP ALA ASP 
SEQRES  20 A  734  TRP PRO LEU VAL PHE PRO VAL HIS VAL LYS GLU ARG ASP 
SEQRES  21 A  734  GLU ILE ASP LEU ASP ASP PRO ASN ALA VAL VAL TRP ARG 
SEQRES  22 A  734  GLU TRP PRO ILE GLN ASP ASP TYR VAL GLN ARG ALA ASP 
SEQRES  23 A  734  GLY LEU VAL ALA CYS LYS VAL TYR GLY GLN VAL ARG ALA 
SEQRES  24 A  734  ARG HIS LEU TRP ASP MET ILE MET VAL SER THR TYR ASP 
SEQRES  25 A  734  TYR ALA GLU PRO GLY PHE ILE LEU ILE ASP ARG VAL ASN 
SEQRES  26 A  734  GLU LEU ASN ASN ASN TRP TRP CYS GLU ALA ILE ARG ALA 
SEQRES  27 A  734  THR ASN PRO CYS GLY GLU GLN PRO LEU PRO PRO TYR GLY 
SEQRES  28 A  734  SER CYS LEU LEU GLY SER VAL ASN LEU THR CYS PHE VAL 
SEQRES  29 A  734  GLU GLN PRO PHE GLY ASP GLU ALA ARG PHE ASP TRP ASP 
SEQRES  30 A  734  ARG PHE ARG GLU VAL VAL ARG VAL PHE THR ARG MET LEU 
SEQRES  31 A  734  ASP ASN VAL VAL GLU ILE ASN GLY LEU PRO LEU GLU GLN 
SEQRES  32 A  734  GLN ARG GLN GLU ILE LEU GLY LYS ARG ARG HIS GLY MET 
SEQRES  33 A  734  GLY PHE LEU GLY LEU GLY SER THR LEU THR LEU LEU LYS 
SEQRES  34 A  734  LEU ARG TYR GLY SER PRO GLU ALA CYS VAL PHE THR GLU 
SEQRES  35 A  734  GLU VAL ALA ARG GLU MET ALA LEU VAL GLY TRP GLU VAL 
SEQRES  36 A  734  ALA LEU GLU LEU ALA ARG GLU LYS GLY PRO ALA PRO ILE 
SEQRES  37 A  734  LEU ALA GLN ASP TYR GLU VAL THR ALA GLU MET LEU ARG 
SEQRES  38 A  734  LYS ARG PRO GLU MET ALA ALA ASP GLY TYR LYS ALA GLY 
SEQRES  39 A  734  ASP ARG ILE ARG GLY SER VAL LEU HIS ALA LYS TYR SER 
SEQRES  40 A  734  ARG TYR MET GLN ARG VAL ALA GLU HIS ALA PRO GLU LEU 
SEQRES  41 A  734  ILE GLU ALA LEU ALA GLU THR GLY ALA ARG PHE THR HIS 
SEQRES  42 A  734  HIS SER SER ILE ALA PRO THR GLY THR ILE SER LEU SER 
SEQRES  43 A  734  LEU ALA ASN ASN ALA SER ASN GLY ILE GLU PRO SER PHE 
SEQRES  44 A  734  ALA HIS HIS TYR SER ARG ASN LEU ILE ARG GLU GLY ARG 
SEQRES  45 A  734  LYS THR LYS GLU LYS VAL GLU VAL TYR SER TYR GLU LEU 
SEQRES  46 A  734  LEU ALA TYR ARG THR LEU VAL ASN ALA GLN ALA LEU PRO 
SEQRES  47 A  734  ASP SER ASP ASP PRO ALA ARG ARG LEU PRO ASP TYR PHE 
SEQRES  48 A  734  ILE THR ALA ASP SER VAL THR PRO ALA GLN HIS MET ASP 
SEQRES  49 A  734  ILE GLN ALA ALA ALA GLN LYS TRP VAL ASP SER SER ILE 
SEQRES  50 A  734  SER LYS THR ALA ASN VAL PRO THR ASP TYR PRO PHE GLU 
SEQRES  51 A  734  ASP PHE LYS ASP ILE TYR ARG TYR ALA TRP HIS GLN GLY 
SEQRES  52 A  734  LEU LYS GLY CYS THR THR PHE ARG PHE ASN PRO GLU ALA 
SEQRES  53 A  734  PHE GLN GLY VAL LEU VAL LYS GLU SER ASP LEU GLU LYS 
SEQRES  54 A  734  THR ARG TYR ARG PHE GLU LEU GLU ASP GLY SER VAL VAL 
SEQRES  55 A  734  GLU PHE LYS GLY ASN GLU GLN VAL GLU TYR ASP GLY GLU 
SEQRES  56 A  734  ILE HIS THR ALA ALA ASN LEU PHE ASP ALA LEU LYS GLU 
SEQRES  57 A  734  GLY TYR TYR GLY LYS TYR 
SEQRES   1 B  734  MET LEU ARG THR VAL ALA GLY PHE GLY ARG PRO ASN ASN 
SEQRES   2 B  734  HIS ARG GLU VAL ASN GLN ARG MET ALA LYS THR ASP ALA 
SEQRES   3 B  734  ARG SER PRO ARG THR GLU ARG GLY THR ILE ALA LEU GLN 
SEQRES   4 B  734  ASP ALA SER GLN ASP ILE TRP ASP LYS LYS TYR ARG LEU 
SEQRES   5 B  734  LYS SER LYS ASP GLY THR PRO VAL ASP ALA SER VAL ASP 
SEQRES   6 B  734  GLY THR TRP GLN ARG VAL ALA ARG ALA LEU ALA ASP VAL 
SEQRES   7 B  734  GLU ASP LYS ALA SER ARG GLU HIS TRP TYR GLY ARG PHE 
SEQRES   8 B  734  LEU TRP ALA LEU ARG ASN GLY ALA ILE PRO ALA GLY ARG 
SEQRES   9 B  734  ILE ILE SER ASN ALA GLY ALA LEU GLY HIS LYS PRO ALA 
SEQRES  10 B  734  THR SER THR ILE ASN CYS THR VAL SER GLY THR ILE GLN 
SEQRES  11 B  734  ASP SER MET ASP ASN ILE LEU GLU LYS VAL HIS GLU ALA 
SEQRES  12 B  734  GLY LEU THR LEU LYS ALA GLY CYS GLY ILE GLY TYR GLU 
SEQRES  13 B  734  PHE SER THR LEU ARG PRO ARG GLY ALA TYR VAL SER GLY 
SEQRES  14 B  734  ALA GLY ALA TYR THR SER GLY PRO LEU SER PHE MET ASP 
SEQRES  15 B  734  ILE TYR ASP LYS MET CYS PHE THR VAL SER SER ALA GLY 
SEQRES  16 B  734  GLY ARG ARG GLY ALA GLN MET GLY THR PHE ASP VAL SER 
SEQRES  17 B  734  HIS PRO ASP VAL ARG GLU PHE ILE ARG ALA LYS ARG GLU 
SEQRES  18 B  734  ASP GLY ARG LEU ARG GLN PHE ASN LEU SER LEU LEU ILE 
SEQRES  19 B  734  THR ASP GLN PHE MET GLN ALA VAL GLU GLN ASP ALA ASP 
SEQRES  20 B  734  TRP PRO LEU VAL PHE PRO VAL HIS VAL LYS GLU ARG ASP 
SEQRES  21 B  734  GLU ILE ASP LEU ASP ASP PRO ASN ALA VAL VAL TRP ARG 
SEQRES  22 B  734  GLU TRP PRO ILE GLN ASP ASP TYR VAL GLN ARG ALA ASP 
SEQRES  23 B  734  GLY LEU VAL ALA CYS LYS VAL TYR GLY GLN VAL ARG ALA 
SEQRES  24 B  734  ARG HIS LEU TRP ASP MET ILE MET VAL SER THR TYR ASP 
SEQRES  25 B  734  TYR ALA GLU PRO GLY PHE ILE LEU ILE ASP ARG VAL ASN 
SEQRES  26 B  734  GLU LEU ASN ASN ASN TRP TRP CYS GLU ALA ILE ARG ALA 
SEQRES  27 B  734  THR ASN PRO CYS GLY GLU GLN PRO LEU PRO PRO TYR GLY 
SEQRES  28 B  734  SER CYS LEU LEU GLY SER VAL ASN LEU THR CYS PHE VAL 
SEQRES  29 B  734  GLU GLN PRO PHE GLY ASP GLU ALA ARG PHE ASP TRP ASP 
SEQRES  30 B  734  ARG PHE ARG GLU VAL VAL ARG VAL PHE THR ARG MET LEU 
SEQRES  31 B  734  ASP ASN VAL VAL GLU ILE ASN GLY LEU PRO LEU GLU GLN 
SEQRES  32 B  734  GLN ARG GLN GLU ILE LEU GLY LYS ARG ARG HIS GLY MET 
SEQRES  33 B  734  GLY PHE LEU GLY LEU GLY SER THR LEU THR LEU LEU LYS 
SEQRES  34 B  734  LEU ARG TYR GLY SER PRO GLU ALA CYS VAL PHE THR GLU 
SEQRES  35 B  734  GLU VAL ALA ARG GLU MET ALA LEU VAL GLY TRP GLU VAL 
SEQRES  36 B  734  ALA LEU GLU LEU ALA ARG GLU LYS GLY PRO ALA PRO ILE 
SEQRES  37 B  734  LEU ALA GLN ASP TYR GLU VAL THR ALA GLU MET LEU ARG 
SEQRES  38 B  734  LYS ARG PRO GLU MET ALA ALA ASP GLY TYR LYS ALA GLY 
SEQRES  39 B  734  ASP ARG ILE ARG GLY SER VAL LEU HIS ALA LYS TYR SER 
SEQRES  40 B  734  ARG TYR MET GLN ARG VAL ALA GLU HIS ALA PRO GLU LEU 
SEQRES  41 B  734  ILE GLU ALA LEU ALA GLU THR GLY ALA ARG PHE THR HIS 
SEQRES  42 B  734  HIS SER SER ILE ALA PRO THR GLY THR ILE SER LEU SER 
SEQRES  43 B  734  LEU ALA ASN ASN ALA SER ASN GLY ILE GLU PRO SER PHE 
SEQRES  44 B  734  ALA HIS HIS TYR SER ARG ASN LEU ILE ARG GLU GLY ARG 
SEQRES  45 B  734  LYS THR LYS GLU LYS VAL GLU VAL TYR SER TYR GLU LEU 
SEQRES  46 B  734  LEU ALA TYR ARG THR LEU VAL ASN ALA GLN ALA LEU PRO 
SEQRES  47 B  734  ASP SER ASP ASP PRO ALA ARG ARG LEU PRO ASP TYR PHE 
SEQRES  48 B  734  ILE THR ALA ASP SER VAL THR PRO ALA GLN HIS MET ASP 
SEQRES  49 B  734  ILE GLN ALA ALA ALA GLN LYS TRP VAL ASP SER SER ILE 
SEQRES  50 B  734  SER LYS THR ALA ASN VAL PRO THR ASP TYR PRO PHE GLU 
SEQRES  51 B  734  ASP PHE LYS ASP ILE TYR ARG TYR ALA TRP HIS GLN GLY 
SEQRES  52 B  734  LEU LYS GLY CYS THR THR PHE ARG PHE ASN PRO GLU ALA 
SEQRES  53 B  734  PHE GLN GLY VAL LEU VAL LYS GLU SER ASP LEU GLU LYS 
SEQRES  54 B  734  THR ARG TYR ARG PHE GLU LEU GLU ASP GLY SER VAL VAL 
SEQRES  55 B  734  GLU PHE LYS GLY ASN GLU GLN VAL GLU TYR ASP GLY GLU 
SEQRES  56 B  734  ILE HIS THR ALA ALA ASN LEU PHE ASP ALA LEU LYS GLU 
SEQRES  57 B  734  GLY TYR TYR GLY LYS TYR 
LINK         O1A TTP A 968                MG    MG A 969                  1.79
LINK         O2A TTP A 968                MG    MG A 969                  2.33
LINK         O2B TTP A 968                MG    MG A 969                  1.84
LINK         O3G TTP A 968                MG    MG A 969                  1.82
LINK         O3B TTP A 968                MG    MG A 969                  2.54
LINK         O2G TTP A 968                MG    MG A 969                  1.90
LINK        CO   B12 A1003                 N21 B12 A1003                  2.11
LINK        CO   B12 A1003                 N22 B12 A1003                  1.69
LINK        CO   B12 A1003                 N23 B12 A1003                  1.96
LINK        CO   B12 A1003                 N24 B12 A1003                  2.11
LINK        CO   B12 A1003                 N3B B12 A1003                  1.95
LINK        CO   B12 A1003                 C5* 5AD A1004                  2.70
LINK         O1A TTP B 968                MG    MG B 969                  1.76
LINK         O2A TTP B 968                MG    MG B 969                  2.30
LINK         O2B TTP B 968                MG    MG B 969                  1.81
LINK         O3G TTP B 968                MG    MG B 969                  1.88
LINK         O3B TTP B 968                MG    MG B 969                  2.58
LINK         O2G TTP B 968                MG    MG B 969                  1.95
LINK        CO   B12 B1003                 N21 B12 B1003                  2.10
LINK        CO   B12 B1003                 N22 B12 B1003                  1.65
LINK        CO   B12 B1003                 N23 B12 B1003                  1.98
LINK        CO   B12 B1003                 N24 B12 B1003                  2.14
LINK        CO   B12 B1003                 N3B B12 B1003                  1.91
LINK        CO   B12 B1003                 C5* 5AD B1004                  2.71
ATOM      1  N   MET A   1      10.301 124.239 -40.839  1.00 25.12           N
ATOM      2 1H   MET A   1      10.042 124.677 -41.713  1.00 25.12           H
ATOM      3 2H   MET A   1      10.239 124.917 -40.092  1.00 25.12           H
ATOM      4 3H   MET A   1       9.666 123.474 -40.651  1.00 25.12           H
ATOM      5  CA  MET A   1      11.693 123.713 -40.930  1.00 25.12           C
ATOM      6  HA  MET A   1      11.749 123.021 -41.769  1.00 25.12           H
ATOM      7  C   MET A   1      12.059 122.978 -39.652  1.00 25.12           C
ATOM      8  O   MET A   1      11.753 123.455 -38.558  1.00 25.12           O
ATOM      9  CB  MET A   1      12.690 124.853 -41.146  1.00 25.12           C
ATOM     10 1HB  MET A   1      12.639 125.520 -40.286  1.00 25.12           H
ATOM     11 2HB  MET A   1      13.690 124.427 -41.192  1.00 25.12           H
ATOM     12  CG  MET A   1      12.460 125.663 -42.415  1.00 25.12           C
ATOM     13 1HG  MET A   1      12.483 124.991 -43.273  1.00 25.12           H
ATOM     14 2HG  MET A   1      11.481 126.137 -42.369  1.00 25.12           H
ATOM     15  SD  MET A   1      13.715 126.938 -42.641  1.00 25.12           S
ATOM     16  CE  MET A   1      13.320 128.137 -41.329  1.00 25.12           C
ATOM     17 1HE  MET A   1      13.952 129.019 -41.439  1.00 25.12           H
ATOM     18 2HE  MET A   1      13.499 127.691 -40.351  1.00 25.12           H
ATOM     19 3HE  MET A   1      12.274 128.436 -41.404  1.00 25.12           H
ATOM     20  N   LEU A   2      12.717 121.830 -39.758  1.00-19.92           N
ATOM     21  H   LEU A   2      13.008 121.492 -40.669  1.00-19.92           H
ATOM     22  CA  LEU A   2      13.061 121.021 -38.585  1.00-19.92           C
ATOM     23  HA  LEU A   2      12.245 121.072 -37.864  1.00-19.92           H
ATOM     24  C   LEU A   2      14.324 121.525 -37.894  1.00-19.92           C
ATOM     25  O   LEU A   2      14.505 121.315 -36.690  1.00-19.92           O
ATOM     26  CB  LEU A   2      13.271 119.560 -38.998  1.00-19.92           C
ATOM     27 1HB  LEU A   2      14.065 119.532 -39.744  1.00-19.92           H
ATOM     28 2HB  LEU A   2      13.621 119.012 -38.123  1.00-19.92           H
ATOM     29  CG  LEU A   2      12.051 118.813 -39.561  1.00-19.92           C
ATOM     30  HG  LEU A   2      11.651 119.377 -40.402  1.00-19.92           H
ATOM     31  CD1 LEU A   2      12.477 117.444 -40.071  1.00-19.92           C
ATOM     32 1HD1 LEU A   2      11.616 116.925 -40.494  1.00-19.92           H
ATOM     33 2HD1 LEU A   2      12.891 116.849 -39.256  1.00-19.92           H
ATOM     34 3HD1 LEU A   2      13.229 117.559 -40.852  1.00-19.92           H
ATOM     35  CD2 LEU A   2      10.942 118.644 -38.518  1.00-19.92           C
ATOM     36 1HD2 LEU A   2      10.128 118.055 -38.941  1.00-19.92           H
ATOM     37 2HD2 LEU A   2      10.548 119.618 -38.232  1.00-19.92           H
ATOM     38 3HD2 LEU A   2      11.328 118.135 -37.633  1.00-19.92           H
ATOM     39  N   ARG A   3      15.174 122.218 -38.640  1.00  7.87           N
ATOM     40  H   ARG A   3      14.989 122.334 -39.634  1.00  7.87           H
ATOM     41  CA  ARG A   3      16.352 122.882 -38.079  1.00  7.87           C
ATOM     42  HA  ARG A   3      16.224 122.992 -37.003  1.00  7.87           H
ATOM     43  C   ARG A   3      16.425 124.272 -38.690  1.00  7.87           C
ATOM     44  O   ARG A   3      15.850 124.501 -39.757  1.00  7.87           O
ATOM     45  CB  ARG A   3      17.632 122.075 -38.340  1.00  7.87           C
ATOM     46 1HB  ARG A   3      18.443 122.533 -37.772  1.00  7.87           H
ATOM     47 2HB  ARG A   3      17.483 121.064 -37.961  1.00  7.87           H
ATOM     48  CG  ARG A   3      18.074 121.984 -39.800  1.00  7.87           C
ATOM     49 1HG  ARG A   3      17.277 121.550 -40.401  1.00  7.87           H
ATOM     50 2HG  ARG A   3      18.295 122.985 -40.168  1.00  7.87           H
ATOM     51  CD  ARG A   3      19.323 121.130 -39.935  1.00  7.87           C
ATOM     52 1HD  ARG A   3      20.057 121.462 -39.198  1.00  7.87           H
ATOM     53 2HD  ARG A   3      19.069 120.088 -39.737  1.00  7.87           H
ATOM     54  NE  ARG A   3      19.910 121.254 -41.276  1.00  7.87           N
ATOM     55  HE  ARG A   3      19.454 121.888 -41.924  1.00  7.87           H
ATOM     56  CZ  ARG A   3      21.003 120.647 -41.717  1.00  7.87           C
ATOM     57  NH1 ARG A   3      21.417 120.914 -42.921  1.00  7.87           N
ATOM     58 1HH1 ARG A   3      20.919 121.602 -43.473  1.00  7.87           H
ATOM     59 2HH1 ARG A   3      22.239 120.454 -43.280  1.00  7.87           H
ATOM     60  NH2 ARG A   3      21.697 119.781 -41.027  1.00  7.87           N
ATOM     61 1HH2 ARG A   3      21.414 119.531 -40.088  1.00  7.87           H
ATOM     62 2HH2 ARG A   3      22.516 119.362 -41.445  1.00  7.87           H
ATOM     63  N   THR A   4      17.110 125.188 -38.028  1.00 10.51           N
ATOM     64  H   THR A   4      17.558 124.944 -37.154  1.00 10.51           H
ATOM     65  CA  THR A   4      17.265 126.552 -38.533  1.00 10.51           C
ATOM     66  HA  THR A   4      16.290 126.959 -38.798  1.00 10.51           H
ATOM     67  C   THR A   4      18.152 126.562 -39.774  1.00 10.51           C
ATOM     68  O   THR A   4      18.932 125.632 -39.980  1.00 10.51           O
ATOM     69  CB  THR A   4      17.919 127.439 -37.460  1.00 10.51           C
ATOM     70  HB  THR A   4      18.141 128.422 -37.874  1.00 10.51           H
ATOM     71  OG1 THR A   4      19.119 126.813 -37.000  1.00 10.51           O
ATOM     72  HG1 THR A   4      19.816 126.952 -37.660  1.00 10.51           H
ATOM     73  CG2 THR A   4      17.021 127.594 -36.246  1.00 10.51           C
ATOM     74 1HG2 THR A   4      16.051 127.986 -36.547  1.00 10.51           H
ATOM     75 2HG2 THR A   4      17.481 128.294 -35.550  1.00 10.51           H
ATOM     76 3HG2 THR A   4      16.886 126.637 -35.745  1.00 10.51           H
ATOM     77  N   VAL A   5      18.051 127.601 -40.594  1.00 18.29           N
ATOM     78  H   VAL A   5      17.405 128.355 -40.378  1.00 18.29           H
ATOM     79  CA  VAL A   5      18.840 127.673 -41.830  1.00 18.29           C
ATOM     80  HA  VAL A   5      18.693 126.745 -42.382  1.00 18.29           H
ATOM     81  C   VAL A   5      20.327 127.802 -41.499  1.00 18.29           C
ATOM     82  O   VAL A   5      21.170 127.093 -42.060  1.00 18.29           O
ATOM     83  CB  VAL A   5      18.396 128.870 -42.730  1.00 18.29           C
ATOM     84  HB  VAL A   5      18.558 129.798 -42.182  1.00 18.29           H
ATOM     85  CG1 VAL A   5      19.205 128.928 -44.037  1.00 18.29           C
ATOM     86 1HG1 VAL A   5      18.840 129.742 -44.663  1.00 18.29           H
ATOM     87 2HG1 VAL A   5      19.105 127.988 -44.583  1.00 18.29           H
ATOM     88 3HG1 VAL A   5      20.258 129.109 -43.820  1.00 18.29           H
ATOM     89  CG2 VAL A   5      16.901 128.771 -43.067  1.00 18.29           C
ATOM     90 1HG2 VAL A   5      16.619 129.581 -43.741  1.00 18.29           H
ATOM     91 2HG2 VAL A   5      16.303 128.855 -42.162  1.00 18.29           H
ATOM     92 3HG2 VAL A   5      16.688 127.817 -43.552  1.00 18.29           H
ATOM     93  N   ALA A   6      20.660 128.686 -40.569  1.00 13.51           N
ATOM     94  H   ALA A   6      19.946 129.262 -40.133  1.00 13.51           H
ATOM     95  CA  ALA A   6      22.041 128.826 -40.124  1.00 13.51           C
ATOM     96  HA  ALA A   6      22.714 128.712 -40.972  1.00 13.51           H
ATOM     97  C   ALA A   6      22.308 127.711 -39.114  1.00 13.51           C
ATOM     98  O   ALA A   6      21.421 127.366 -38.332  1.00 13.51           O
ATOM     99  CB  ALA A   6      22.246 130.200 -39.490  1.00 13.51           C
ATOM    100 1HB  ALA A   6      23.276 130.301 -39.146  1.00 13.51           H
ATOM    101 2HB  ALA A   6      21.566 130.324 -38.648  1.00 13.51           H
ATOM    102 3HB  ALA A   6      22.046 130.976 -40.229  1.00 13.51           H
ATOM    103  N   GLY A   7      23.530 127.199 -39.067  1.00 -1.60           N
ATOM    104  H   GLY A   7      24.261 127.563 -39.675  1.00 -1.60           H
ATOM    105  CA  GLY A   7      23.853 126.106 -38.159  1.00 -1.60           C
ATOM    106 1HA  GLY A   7      23.093 125.331 -38.254  1.00 -1.60           H
ATOM    107 2HA  GLY A   7      24.818 125.683 -38.438  1.00 -1.60           H
ATOM    108  C   GLY A   7      23.915 126.543 -36.711  1.00 -1.60           C
ATOM    109  O   GLY A   7      23.915 125.720 -35.793  1.00 -1.60           O
ATOM    110  N   PHE A   8      23.950 127.853 -36.512  1.00-19.53           N
ATOM    111  H   PHE A   8      23.993 128.459 -37.318  1.00-19.53           H
ATOM    112  CA  PHE A   8      23.968 128.460 -35.183  1.00-19.53           C
ATOM    113  HA  PHE A   8      24.087 127.677 -34.436  1.00-19.53           H
ATOM    114  C   PHE A   8      22.671 129.208 -34.866  1.00-19.53           C
ATOM    115  O   PHE A   8      22.566 129.881 -33.840  1.00-19.53           O
ATOM    116  CB  PHE A   8      25.184 129.382 -35.083  1.00-19.53           C
ATOM    117 1HB  PHE A   8      25.048 130.223 -35.763  1.00-19.53           H
ATOM    118 2HB  PHE A   8      25.249 129.769 -34.067  1.00-19.53           H
ATOM    119  CG  PHE A   8      26.481 128.689 -35.420  1.00-19.53           C
ATOM    120  CD1 PHE A   8      27.223 129.076 -36.550  1.00-19.53           C
ATOM    121  HD1 PHE A   8      26.878 129.894 -37.165  1.00-19.53           H
ATOM    122  CD2 PHE A   8      26.950 127.621 -34.630  1.00-19.53           C
ATOM    123  HD2 PHE A   8      26.399 127.316 -33.752  1.00-19.53           H
ATOM    124  CE1 PHE A   8      28.417 128.397 -36.904  1.00-19.53           C
ATOM    125  HE1 PHE A   8      28.976 128.705 -37.775  1.00-19.53           H
ATOM    126  CE2 PHE A   8      28.136 126.924 -34.976  1.00-19.53           C
ATOM    127  HE2 PHE A   8      28.474 126.094 -34.371  1.00-19.53           H
ATOM    128  CZ  PHE A   8      28.869 127.311 -36.120  1.00-19.53           C
ATOM    129  HZ  PHE A   8      29.769 126.778 -36.394  1.00-19.53           H
ATOM    130  N   GLY A   9      21.671 129.086 -35.729  1.00  3.88           N
ATOM    131  H   GLY A   9      21.774 128.505 -36.552  1.00  3.88           H
ATOM    132  CA  GLY A   9      20.400 129.763 -35.505  1.00  3.88           C
ATOM    133 1HA  GLY A   9      19.631 129.257 -36.084  1.00  3.88           H
ATOM    134 2HA  GLY A   9      20.133 129.680 -34.451  1.00  3.88           H
ATOM    135  C   GLY A   9      20.380 131.231 -35.889  1.00  3.88           C
ATOM    136  O   GLY A   9      21.329 131.748 -36.489  1.00  3.88           O
ATOM    137  N   ARG A  10      19.297 131.924 -35.561  1.00  3.70           N
ATOM    138  H   ARG A  10      18.547 131.457 -35.048  1.00  3.70           H
ATOM    139  CA  ARG A  10      19.159 133.356 -35.864  1.00  3.70           C
ATOM    140  HA  ARG A  10      19.456 133.537 -36.896  1.00  3.70           H
ATOM    141  C   ARG A  10      20.085 134.123 -34.917  1.00  3.70           C
ATOM    142  O   ARG A  10      20.256 133.676 -33.780  1.00  3.70           O
ATOM    143  CB  ARG A  10      17.703 133.792 -35.664  1.00  3.70           C
ATOM    144 1HB  ARG A  10      17.410 133.567 -34.639  1.00  3.70           H
ATOM    145 2HB  ARG A  10      17.636 134.869 -35.816  1.00  3.70           H
ATOM    146  CG  ARG A  10      16.726 133.109 -36.619  1.00  3.70           C
ATOM    147 1HG  ARG A  10      16.961 133.419 -37.637  1.00  3.70           H
ATOM    148 2HG  ARG A  10      16.836 132.027 -36.551  1.00  3.70           H
ATOM    149  CD  ARG A  10      15.280 133.459 -36.310  1.00  3.70           C
ATOM    150 1HD  ARG A  10      15.039 133.134 -35.297  1.00  3.70           H
ATOM    151 2HD  ARG A  10      15.148 134.539 -36.385  1.00  3.70           H
ATOM    152  NE  ARG A  10      14.393 132.789 -37.270  1.00  3.70           N
ATOM    153  HE  ARG A  10      14.832 132.279 -38.026  1.00  3.70           H
ATOM    154  CZ  ARG A  10      13.068 132.800 -37.270  1.00  3.70           C
ATOM    155  NH1 ARG A  10      12.460 132.190 -38.244  1.00  3.70           N
ATOM    156 1HH1 ARG A  10      13.002 131.715 -38.948  1.00  3.70           H
ATOM    157 2HH1 ARG A  10      11.451 132.196 -38.306  1.00  3.70           H
ATOM    158  NH2 ARG A  10      12.334 133.389 -36.365  1.00  3.70           N
ATOM    159 1HH2 ARG A  10      12.764 133.821 -35.558  1.00  3.70           H
ATOM    160 2HH2 ARG A  10      11.327 133.389 -36.469  1.00  3.70           H
ATOM    161  N   PRO A  11      20.687 135.256 -35.342  1.00 12.02           N
ATOM    162  CA  PRO A  11      21.607 135.930 -34.407  1.00 12.02           C
ATOM    163  HA  PRO A  11      22.425 135.260 -34.140  1.00 12.02           H
ATOM    164  C   PRO A  11      20.920 136.442 -33.147  1.00 12.02           C
ATOM    165  O   PRO A  11      21.470 136.412 -32.046  1.00 12.02           O
ATOM    166  CB  PRO A  11      22.132 137.115 -35.227  1.00 12.02           C
ATOM    167 1HB  PRO A  11      21.537 138.006 -35.029  1.00 12.02           H
ATOM    168 2HB  PRO A  11      23.182 137.302 -35.004  1.00 12.02           H
ATOM    169  CG  PRO A  11      21.957 136.694 -36.638  1.00 12.02           C
ATOM    170 1HG  PRO A  11      21.935 137.557 -37.303  1.00 12.02           H
ATOM    171 2HG  PRO A  11      22.752 136.004 -36.925  1.00 12.02           H
ATOM    172  CD  PRO A  11      20.633 135.986 -36.623  1.00 12.02           C
ATOM    173 1HD  PRO A  11      19.810 136.702 -36.620  1.00 12.02           H
ATOM    174 2HD  PRO A  11      20.552 135.308 -37.470  1.00 12.02           H
ATOM    175  N   ASN A  12      19.684 136.876 -33.331  1.00 21.47           N
ATOM    176  H   ASN A  12      19.315 136.939 -34.273  1.00 21.47           H
ATOM    177  CA  ASN A  12      18.741 137.169 -32.265  1.00 21.47           C
ATOM    178  HA  ASN A  12      18.857 136.456 -31.448  1.00 21.47           H
ATOM    179  C   ASN A  12      17.445 136.904 -33.021  1.00 21.47           C
ATOM    180  O   ASN A  12      17.450 136.972 -34.254  1.00 21.47           O
ATOM    181  CB  ASN A  12      18.857 138.608 -31.738  1.00 21.47           C
ATOM    182 1HB  ASN A  12      18.119 138.763 -30.953  1.00 21.47           H
ATOM    183 2HB  ASN A  12      19.849 138.745 -31.308  1.00 21.47           H
ATOM    184  CG  ASN A  12      18.648 139.650 -32.806  1.00 21.47           C
ATOM    185  OD1 ASN A  12      17.527 139.951 -33.200  1.00 21.47           O
ATOM    186  ND2 ASN A  12      19.720 140.232 -33.266  1.00 21.47           N
ATOM    187 1HD2 ASN A  12      19.626 140.954 -33.967  1.00 21.47           H
ATOM    188 2HD2 ASN A  12      20.629 139.981 -32.905  1.00 21.47           H
ATOM    189  N   ASN A  13      16.368 136.557 -32.337  1.00 17.81           N
ATOM    190  H   ASN A  13      16.399 136.556 -31.321  1.00 17.81           H
ATOM    191  CA  ASN A  13      15.142 136.126 -33.007  1.00 17.81           C
ATOM    192  HA  ASN A  13      15.392 135.347 -33.728  1.00 17.81           H
ATOM    193  C   ASN A  13      14.448 137.257 -33.764  1.00 17.81           C
ATOM    194  O   ASN A  13      13.825 137.041 -34.807  1.00 17.81           O
ATOM    195  CB  ASN A  13      14.174 135.550 -31.972  1.00 17.81           C
ATOM    196 1HB  ASN A  13      14.691 134.799 -31.375  1.00 17.81           H
ATOM    197 2HB  ASN A  13      13.840 136.350 -31.313  1.00 17.81           H
ATOM    198  CG  ASN A  13      12.967 134.916 -32.607  1.00 17.81           C
ATOM    199  OD1 ASN A  13      13.078 134.175 -33.579  1.00 17.81           O
ATOM    200  ND2 ASN A  13      11.810 135.203 -32.082  1.00 17.81           N
ATOM    201 1HD2 ASN A  13      10.972 134.817 -32.492  1.00 17.81           H
ATOM    202 2HD2 ASN A  13      11.752 135.801 -31.267  1.00 17.81           H
ATOM    203  N   HIS A  14      14.575 138.479 -33.267  1.00 20.44           N
ATOM    204  H   HIS A  14      15.113 138.621 -32.416  1.00 20.44           H
ATOM    205  CA  HIS A  14      13.926 139.632 -33.900  1.00 20.44           C
ATOM    206  HA  HIS A  14      12.880 139.384 -34.080  1.00 20.44           H
ATOM    207  C   HIS A  14      14.535 140.018 -35.246  1.00 20.44           C
ATOM    208  O   HIS A  14      13.914 140.752 -36.024  1.00 20.44           O
ATOM    209  CB  HIS A  14      13.969 140.843 -32.968  1.00 20.44           C
ATOM    210 1HB  HIS A  14      15.004 141.070 -32.716  1.00 20.44           H
ATOM    211 2HB  HIS A  14      13.544 141.696 -33.496  1.00 20.44           H
ATOM    212  CG  HIS A  14      13.191 140.651 -31.704  1.00 20.44           C
ATOM    213  ND1 HIS A  14      11.832 140.414 -31.702  1.00 20.44           N
ATOM    214  CD2 HIS A  14      13.596 140.683 -30.404  1.00 20.44           C
ATOM    215  HD2 HIS A  14      14.614 140.864 -30.083  1.00 20.44           H
ATOM    216  CE1 HIS A  14      11.481 140.286 -30.385  1.00 20.44           C
ATOM    217  HE1 HIS A  14      10.476 140.076 -30.042  1.00 20.44           H
ATOM    218  NE2 HIS A  14      12.539 140.464 -29.559  1.00 20.44           N
ATOM    219  HE2 HIS A  14      12.539 140.443 -28.540  1.00 20.44           H
ATOM    220  N   ARG A  15      15.716 139.495 -35.552  1.00  8.37           N
ATOM    221  H   ARG A  15      16.187 138.910 -34.867  1.00  8.37           H
ATOM    222  CA  ARG A  15      16.384 139.757 -36.829  1.00  8.37           C
ATOM    223  HA  ARG A  15      16.553 140.830 -36.916  1.00  8.37           H
ATOM    224  C   ARG A  15      15.530 139.329 -38.012  1.00  8.37           C
ATOM    225  O   ARG A  15      15.480 140.028 -39.011  1.00  8.37           O
ATOM    226  CB  ARG A  15      17.732 139.021 -36.860  1.00  8.37           C
ATOM    227 1HB  ARG A  15      18.263 139.257 -35.938  1.00  8.37           H
ATOM    228 2HB  ARG A  15      17.538 137.948 -36.868  1.00  8.37           H
ATOM    229  CG  ARG A  15      18.665 139.343 -38.033  1.00  8.37           C
ATOM    230 1HG  ARG A  15      19.516 138.665 -37.989  1.00  8.37           H
ATOM    231 2HG  ARG A  15      18.146 139.194 -38.980  1.00  8.37           H
ATOM    232  CD  ARG A  15      19.178 140.773 -37.957  1.00  8.37           C
ATOM    233 1HD  ARG A  15      18.369 141.458 -38.220  1.00  8.37           H
ATOM    234 2HD  ARG A  15      19.486 140.972 -36.931  1.00  8.37           H
ATOM    235  NE  ARG A  15      20.332 141.016 -38.833  1.00  8.37           N
ATOM    236  HE  ARG A  15      20.714 140.214 -39.331  1.00  8.37           H
ATOM    237  CZ  ARG A  15      20.955 142.177 -38.995  1.00  8.37           C
ATOM    238  NH1 ARG A  15      22.022 142.228 -39.737  1.00  8.37           N
ATOM    239 1HH1 ARG A  15      22.345 141.399 -40.217  1.00  8.37           H
ATOM    240 2HH1 ARG A  15      22.515 143.101 -39.829  1.00  8.37           H
ATOM    241  NH2 ARG A  15      20.566 143.295 -38.440  1.00  8.37           N
ATOM    242 1HH2 ARG A  15      19.753 143.299 -37.846  1.00  8.37           H
ATOM    243 2HH2 ARG A  15      21.079 144.145 -38.618  1.00  8.37           H
ATOM    244  N   GLU A  16      14.812 138.223 -37.894  1.00 21.78           N
ATOM    245  H   GLU A  16      14.842 137.693 -37.034  1.00 21.78           H
ATOM    246  CA  GLU A  16      14.008 137.733 -39.016  1.00 21.78           C
ATOM    247  HA  GLU A  16      14.657 137.633 -39.889  1.00 21.78           H
ATOM    248  C   GLU A  16      12.880 138.707 -39.367  1.00 21.78           C
ATOM    249  O   GLU A  16      12.586 138.962 -40.534  1.00 21.78           O
ATOM    250  CB  GLU A  16      13.432 136.360 -38.662  1.00 21.78           C
ATOM    251 1HB  GLU A  16      14.237 135.751 -38.252  1.00 21.78           H
ATOM    252 2HB  GLU A  16      12.679 136.486 -37.884  1.00 21.78           H
ATOM    253  CG  GLU A  16      12.809 135.611 -39.835  1.00 21.78           C
ATOM    254 1HG  GLU A  16      12.280 134.740 -39.449  1.00 21.78           H
ATOM    255 2HG  GLU A  16      12.084 136.258 -40.329  1.00 21.78           H
ATOM    256  CD  GLU A  16      13.841 135.148 -40.856  1.00 21.78           C
ATOM    257  OE1 GLU A  16      13.603 135.296 -42.075  1.00 21.78           O
ATOM    258  OE2 GLU A  16      14.907 134.618 -40.464  1.00 21.78           O
ATOM    259  N   VAL A  17      12.288 139.309 -38.344  1.00 10.04           N
ATOM    260  H   VAL A  17      12.590 139.099 -37.404  1.00 10.04           H
ATOM    261  CA  VAL A  17      11.211 140.282 -38.534  1.00 10.04           C
ATOM    262  HA  VAL A  17      10.444 139.851 -39.179  1.00 10.04           H
ATOM    263  C   VAL A  17      11.793 141.513 -39.216  1.00 10.04           C
ATOM    264  O   VAL A  17      11.178 142.105 -40.106  1.00 10.04           O
ATOM    265  CB  VAL A  17      10.568 140.680 -37.169  1.00 10.04           C
ATOM    266  HB  VAL A  17      11.338 141.119 -36.537  1.00 10.04           H
ATOM    267  CG1 VAL A  17       9.437 141.707 -37.335  1.00 10.04           C
ATOM    268 1HG1 VAL A  17       9.009 141.942 -36.360  1.00 10.04           H
ATOM    269 2HG1 VAL A  17       8.654 141.305 -37.979  1.00 10.04           H
ATOM    270 3HG1 VAL A  17       9.826 142.628 -37.768  1.00 10.04           H
ATOM    271  CG2 VAL A  17      10.021 139.442 -36.458  1.00 10.04           C
ATOM    272 1HG2 VAL A  17       9.272 138.948 -37.081  1.00 10.04           H
ATOM    273 2HG2 VAL A  17       9.559 139.736 -35.514  1.00 10.04           H
ATOM    274 3HG2 VAL A  17      10.825 138.743 -36.240  1.00 10.04           H
ATOM    275  N   ASN A  18      13.011 141.880 -38.842  1.00 -6.78           N
ATOM    276  H   ASN A  18      13.500 141.351 -38.129  1.00 -6.78           H
ATOM    277  CA  ASN A  18      13.652 143.047 -39.435  1.00 -6.78           C
ATOM    278  HA  ASN A  18      12.952 143.882 -39.379  1.00 -6.78           H
ATOM    279  C   ASN A  18      14.011 142.826 -40.902  1.00 -6.78           C
ATOM    280  O   ASN A  18      13.868 143.731 -41.724  1.00 -6.78           O
ATOM    281  CB  ASN A  18      14.920 143.419 -38.671  1.00 -6.78           C
ATOM    282 1HB  ASN A  18      14.725 143.368 -37.603  1.00 -6.78           H
ATOM    283 2HB  ASN A  18      15.713 142.713 -38.918  1.00 -6.78           H
ATOM    284  CG  ASN A  18      15.379 144.808 -38.998  1.00 -6.78           C
ATOM    285  OD1 ASN A  18      14.607 145.753 -38.906  1.00 -6.78           O
ATOM    286  ND2 ASN A  18      16.600 144.953 -39.406  1.00 -6.78           N
ATOM    287 1HD2 ASN A  18      16.953 145.880 -39.576  1.00 -6.78           H
ATOM    288 2HD2 ASN A  18      17.186 144.143 -39.564  1.00 -6.78           H
ATOM    289  N   GLN A  19      14.442 141.617 -41.234  1.00 -5.48           N
ATOM    290  H   GLN A  19      14.575 140.916 -40.507  1.00 -5.48           H
ATOM    291  CA  GLN A  19      14.762 141.257 -42.614  1.00 -5.48           C
ATOM    292  HA  GLN A  19      15.444 142.000 -43.030  1.00 -5.48           H
ATOM    293  C   GLN A  19      13.489 141.261 -43.458  1.00 -5.48           C
ATOM    294  O   GLN A  19      13.454 141.855 -44.538  1.00 -5.48           O
ATOM    295  CB  GLN A  19      15.440 139.882 -42.654  1.00 -5.48           C
ATOM    296 1HB  GLN A  19      14.825 139.171 -42.104  1.00 -5.48           H
ATOM    297 2HB  GLN A  19      15.509 139.551 -43.690  1.00 -5.48           H
ATOM    298  CG  GLN A  19      16.850 139.892 -42.062  1.00 -5.48           C
ATOM    299 1HG  GLN A  19      17.481 140.524 -42.684  1.00 -5.48           H
ATOM    300 2HG  GLN A  19      16.827 140.321 -41.065  1.00 -5.48           H
ATOM    301  CD  GLN A  19      17.478 138.516 -41.968  1.00 -5.48           C
ATOM    302  OE1 GLN A  19      17.006 137.631 -41.255  1.00 -5.48           O
ATOM    303  NE2 GLN A  19      18.558 138.324 -42.671  1.00 -5.48           N
ATOM    304 1HE2 GLN A  19      19.037 137.442 -42.607  1.00 -5.48           H
ATOM    305 2HE2 GLN A  19      18.899 139.059 -43.282  1.00 -5.48           H
ATOM    306  N   ARG A  20      12.404 140.701 -42.934  1.00-13.83           N
ATOM    307  H   ARG A  20      12.471 140.209 -42.042  1.00-13.83           H
ATOM    308  CA  ARG A  20      11.112 140.753 -43.628  1.00-13.83           C
ATOM    309  HA  ARG A  20      11.220 140.304 -44.617  1.00-13.83           H
ATOM    310  C   ARG A  20      10.623 142.177 -43.831  1.00-13.83           C
ATOM    311  O   ARG A  20      10.090 142.517 -44.889  1.00-13.83           O
ATOM    312  CB  ARG A  20      10.054 139.977 -42.842  1.00-13.83           C
ATOM    313 1HB  ARG A  20      10.315 139.982 -41.784  1.00-13.83           H
ATOM    314 2HB  ARG A  20       9.101 140.493 -42.965  1.00-13.83           H
ATOM    315  CG  ARG A  20       9.882 138.546 -43.321  1.00-13.83           C
ATOM    316 1HG  ARG A  20       9.499 138.572 -44.339  1.00-13.83           H
ATOM    317 2HG  ARG A  20      10.851 138.044 -43.326  1.00-13.83           H
ATOM    318  CD  ARG A  20       8.914 137.746 -42.450  1.00-13.83           C
ATOM    319 1HD  ARG A  20       8.751 136.769 -42.909  1.00-13.83           H
ATOM    320 2HD  ARG A  20       9.385 137.589 -41.478  1.00-13.83           H
ATOM    321  NE  ARG A  20       7.622 138.415 -42.227  1.00-13.83           N
ATOM    322  HE  ARG A  20       7.518 138.902 -41.343  1.00-13.83           H
ATOM    323  CZ  ARG A  20       6.574 138.442 -43.041  1.00-13.83           C
ATOM    324  NH1 ARG A  20       5.484 139.017 -42.629  1.00-13.83           N
ATOM    325 1HH1 ARG A  20       5.426 139.417 -41.704  1.00-13.83           H
ATOM    326 2HH1 ARG A  20       4.684 139.054 -43.246  1.00-13.83           H
ATOM    327  NH2 ARG A  20       6.549 137.942 -44.246  1.00-13.83           N
ATOM    328 1HH2 ARG A  20       7.384 137.540 -44.651  1.00-13.83           H
ATOM    329 2HH2 ARG A  20       5.696 137.983 -44.780  1.00-13.83           H
ATOM    330  N   MET A  21      10.835 143.027 -42.839  1.00-14.84           N
ATOM    331  H   MET A  21      11.264 142.687 -41.984  1.00-14.84           H
ATOM    332  CA  MET A  21      10.438 144.431 -42.921  1.00-14.84           C
ATOM    333  HA  MET A  21       9.381 144.484 -43.184  1.00-14.84           H
ATOM    334  C   MET A  21      11.245 145.170 -43.987  1.00-14.84           C
ATOM    335  O   MET A  21      10.704 145.997 -44.720  1.00-14.84           O
ATOM    336  CB  MET A  21      10.645 145.087 -41.555  1.00-14.84           C
ATOM    337 1HB  MET A  21      10.174 144.453 -40.808  1.00-14.84           H
ATOM    338 2HB  MET A  21      11.711 145.125 -41.344  1.00-14.84           H
ATOM    339  CG  MET A  21      10.080 146.489 -41.413  1.00-14.84           C
ATOM    340 1HG  MET A  21      10.482 147.122 -42.204  1.00-14.84           H
ATOM    341 2HG  MET A  21       8.994 146.451 -41.506  1.00-14.84           H
ATOM    342  SD  MET A  21      10.525 147.210 -39.815  1.00-14.84           S
ATOM    343  CE  MET A  21       9.627 146.160 -38.632  1.00-14.84           C
ATOM    344 1HE  MET A  21      10.021 145.145 -38.660  1.00-14.84           H
ATOM    345 2HE  MET A  21       8.565 146.145 -38.882  1.00-14.84           H
ATOM    346 3HE  MET A  21       9.752 146.560 -37.626  1.00-14.84           H
ATOM    347  N   ALA A  22      12.525 144.843 -44.111  1.00 -6.75           N
ATOM    348  H   ALA A  22      12.936 144.160 -43.481  1.00 -6.75           H
ATOM    349  CA  ALA A  22      13.379 145.456 -45.123  1.00 -6.75           C
ATOM    350  HA  ALA A  22      13.258 146.540 -45.073  1.00 -6.75           H
ATOM    351  C   ALA A  22      12.974 144.993 -46.527  1.00 -6.75           C
ATOM    352  O   ALA A  22      12.932 145.787 -47.470  1.00 -6.75           O
ATOM    353  CB  ALA A  22      14.846 145.104 -44.841  1.00 -6.75           C
ATOM    354 1HB  ALA A  22      15.116 145.420 -43.833  1.00 -6.75           H
ATOM    355 2HB  ALA A  22      15.491 145.617 -45.554  1.00 -6.75           H
ATOM    356 3HB  ALA A  22      15.002 144.028 -44.931  1.00 -6.75           H
ATOM    357  N   LYS A  23      12.647 143.714 -46.666  1.00 -3.53           N
ATOM    358  H   LYS A  23      12.749 143.083 -45.870  1.00 -3.53           H
ATOM    359  CA  LYS A  23      12.193 143.171 -47.949  1.00 -3.53           C
ATOM    360  HA  LYS A  23      12.929 143.432 -48.710  1.00 -3.53           H
ATOM    361  C   LYS A  23      10.851 143.783 -48.350  1.00 -3.53           C
ATOM    362  O   LYS A  23      10.598 144.042 -49.530  1.00 -3.53           O
ATOM    363  CB  LYS A  23      12.114 141.643 -47.851  1.00 -3.53           C
ATOM    364 1HB  LYS A  23      12.992 141.304 -47.301  1.00 -3.53           H
ATOM    365 2HB  LYS A  23      11.227 141.359 -47.283  1.00 -3.53           H
ATOM    366  CG  LYS A  23      12.120 140.916 -49.195  1.00 -3.53           C
ATOM    367 1HG  LYS A  23      11.241 141.194 -49.777  1.00 -3.53           H
ATOM    368 2HG  LYS A  23      13.018 141.206 -49.741  1.00 -3.53           H
ATOM    369  CD  LYS A  23      12.147 139.404 -48.983  1.00 -3.53           C
ATOM    370 1HD  LYS A  23      12.970 139.167 -48.310  1.00 -3.53           H
ATOM    371 2HD  LYS A  23      11.211 139.086 -48.522  1.00 -3.53           H
ATOM    372  CE  LYS A  23      12.366 138.639 -50.281  1.00 -3.53           C
ATOM    373 1HE  LYS A  23      11.576 138.892 -50.990  1.00 -3.53           H
ATOM    374 2HE  LYS A  23      13.327 138.940 -50.706  1.00 -3.53           H
ATOM    375  NZ  LYS A  23      12.377 137.154 -50.043  1.00 -3.53           N
ATOM    376 1HZ  LYS A  23      12.605 136.661 -50.897  1.00 -3.53           H
ATOM    377 2HZ  LYS A  23      11.471 136.839 -49.720  1.00 -3.53           H
ATOM    378 3HZ  LYS A  23      13.060 136.908 -49.337  1.00 -3.53           H
ATOM    379  N   THR A  24      10.023 144.083 -47.359  1.00  5.53           N
ATOM    380  H   THR A  24      10.264 143.799 -46.416  1.00  5.53           H
ATOM    381  CA  THR A  24       8.764 144.800 -47.577  1.00  5.53           C
ATOM    382  HA  THR A  24       8.211 144.305 -48.373  1.00  5.53           H
ATOM    383  C   THR A  24       9.026 146.243 -48.002  1.00  5.53           C
ATOM    384  O   THR A  24       8.386 146.744 -48.919  1.00  5.53           O
ATOM    385  CB  THR A  24       7.885 144.806 -46.300  1.00  5.53           C
ATOM    386  HB  THR A  24       8.392 145.356 -45.509  1.00  5.53           H
ATOM    387  OG1 THR A  24       7.664 143.459 -45.868  1.00  5.53           O
ATOM    388  HG1 THR A  24       8.483 143.126 -45.481  1.00  5.53           H
ATOM    389  CG2 THR A  24       6.518 145.420 -46.535  1.00  5.53           C
ATOM    390 1HG2 THR A  24       6.010 144.901 -47.348  1.00  5.53           H
ATOM    391 2HG2 THR A  24       6.615 146.477 -46.781  1.00  5.53           H
ATOM    392 3HG2 THR A  24       5.925 145.326 -45.627  1.00  5.53           H
ATOM    393  N   ASP A  25       9.987 146.924 -47.393  1.00-17.12           N
ATOM    394  H   ASP A  25      10.507 146.499 -46.630  1.00-17.12           H
ATOM    395  CA  ASP A  25      10.299 148.306 -47.774  1.00-17.12           C
ATOM    396  HA  ASP A  25       9.396 148.910 -47.697  1.00-17.12           H
ATOM    397  C   ASP A  25      10.796 148.402 -49.215  1.00-17.12           C
ATOM    398  O   ASP A  25      10.485 149.352 -49.930  1.00-17.12           O
ATOM    399  CB  ASP A  25      11.355 148.910 -46.852  1.00-17.12           C
ATOM    400 1HB  ASP A  25      11.024 148.821 -45.817  1.00-17.12           H
ATOM    401 2HB  ASP A  25      12.283 148.353 -46.970  1.00-17.12           H
ATOM    402  CG  ASP A  25      11.627 150.366 -47.176  1.00-17.12           C
ATOM    403  OD1 ASP A  25      10.730 151.228 -47.031  1.00-17.12           O
ATOM    404  OD2 ASP A  25      12.772 150.675 -47.579  1.00-17.12           O
ATOM    405  N   ALA A  26      11.482 147.364 -49.673  1.00  5.05           N
ATOM    406  H   ALA A  26      11.704 146.603 -49.040  1.00  5.05           H
ATOM    407  CA  ALA A  26      11.948 147.280 -51.056  1.00  5.05           C
ATOM    408  HA  ALA A  26      12.497 148.197 -51.276  1.00  5.05           H
ATOM    409  C   ALA A  26      10.818 147.176 -52.100  1.00  5.05           C
ATOM    410  O   ALA A  26      11.069 147.301 -53.297  1.00  5.05           O
ATOM    411  CB  ALA A  26      12.928 146.110 -51.192  1.00  5.05           C
ATOM    412 1HB  ALA A  26      13.750 146.233 -50.486  1.00  5.05           H
ATOM    413 2HB  ALA A  26      13.336 146.089 -52.204  1.00  5.05           H
ATOM    414 3HB  ALA A  26      12.420 145.168 -50.992  1.00  5.05           H
ATOM    415  N   ARG A  27       9.572 147.015 -51.670  1.00 27.80           N
ATOM    416  H   ARG A  27       9.407 146.858 -50.678  1.00 27.80           H
ATOM    417  CA  ARG A  27       8.412 147.119 -52.567  1.00 27.80           C
ATOM    418  HA  ARG A  27       8.570 146.493 -53.445  1.00 27.80           H
ATOM    419  C   ARG A  27       8.205 148.562 -53.027  1.00 27.80           C
ATOM    420  O   ARG A  27       7.787 148.798 -54.156  1.00 27.80           O
ATOM    421  CB  ARG A  27       7.161 146.632 -51.828  1.00 27.80           C
ATOM    422 1HB  ARG A  27       7.395 145.672 -51.371  1.00 27.80           H
ATOM    423 2HB  ARG A  27       6.948 147.341 -51.031  1.00 27.80           H
ATOM    424  CG  ARG A  27       5.894 146.453 -52.669  1.00 27.80           C
ATOM    425 1HG  ARG A  27       5.582 147.417 -53.069  1.00 27.80           H
ATOM    426 2HG  ARG A  27       6.100 145.769 -53.493  1.00 27.80           H
ATOM    427  CD  ARG A  27       4.772 145.874 -51.801  1.00 27.80           C
ATOM    428 1HD  ARG A  27       3.902 145.663 -52.424  1.00 27.80           H
ATOM    429 2HD  ARG A  27       5.122 144.942 -51.355  1.00 27.80           H
ATOM    430  NE  ARG A  27       4.395 146.812 -50.733  1.00 27.80           N
ATOM    431  HE  ARG A  27       4.668 147.783 -50.857  1.00 27.80           H
ATOM    432  CZ  ARG A  27       3.758 146.525 -49.606  1.00 27.80           C
ATOM    433  NH1 ARG A  27       3.565 147.491 -48.758  1.00 27.80           N
ATOM    434 1HH1 ARG A  27       3.942 148.407 -48.946  1.00 27.80           H
ATOM    435 2HH1 ARG A  27       3.030 147.321 -47.916  1.00 27.80           H
ATOM    436  NH2 ARG A  27       3.322 145.337 -49.280  1.00 27.80           N
ATOM    437 1HH2 ARG A  27       3.420 144.567 -49.922  1.00 27.80           H
ATOM    438 2HH2 ARG A  27       2.908 145.187 -48.370  1.00 27.80           H
ATOM    439  N   SER A  28       8.515 149.535 -52.180  1.00  8.11           N
ATOM    440  H   SER A  28       8.916 149.311 -51.274  1.00  8.11           H
ATOM    441  CA  SER A  28       8.296 150.945 -52.528  1.00  8.11           C
ATOM    442  HA  SER A  28       7.226 151.069 -52.703  1.00  8.11           H
ATOM    443  C   SER A  28       8.997 151.445 -53.800  1.00  8.11           C
ATOM    444  O   SER A  28       8.334 152.068 -54.638  1.00  8.11           O
ATOM    445  CB  SER A  28       8.681 151.855 -51.363  1.00  8.11           C
ATOM    446 1HB  SER A  28       9.717 151.668 -51.080  1.00  8.11           H
ATOM    447 2HB  SER A  28       8.588 152.892 -51.686  1.00  8.11           H
ATOM    448  OG  SER A  28       7.837 151.654 -50.240  1.00  8.11           O
ATOM    449  HG  SER A  28       7.939 150.748 -49.916  1.00  8.11           H
ATOM    450  N   PRO A  29      10.303 151.166 -54.007  1.00  9.56           N
ATOM    451  CA  PRO A  29      10.768 151.599 -55.332  1.00  9.56           C
ATOM    452  HA  PRO A  29      10.550 152.656 -55.476  1.00  9.56           H
ATOM    453  C   PRO A  29      10.180 150.825 -56.512  1.00  9.56           C
ATOM    454  O   PRO A  29      10.121 151.367 -57.608  1.00  9.56           O
ATOM    455  CB  PRO A  29      12.285 151.410 -55.240  1.00  9.56           C
ATOM    456 1HB  PRO A  29      12.710 151.169 -56.215  1.00  9.56           H
ATOM    457 2HB  PRO A  29      12.751 152.307 -54.833  1.00  9.56           H
ATOM    458  CG  PRO A  29      12.452 150.294 -54.289  1.00  9.56           C
ATOM    459 1HG  PRO A  29      12.234 149.347 -54.780  1.00  9.56           H
ATOM    460 2HG  PRO A  29      13.457 150.286 -53.866  1.00  9.56           H
ATOM    461  CD  PRO A  29      11.423 150.597 -53.231  1.00  9.56           C
ATOM    462 1HD  PRO A  29      11.126 149.693 -52.707  1.00  9.56           H
ATOM    463 2HD  PRO A  29      11.806 151.337 -52.527  1.00  9.56           H
ATOM    464  N   ARG A  30       9.676 149.609 -56.327  1.00 -6.95           N
ATOM    465  H   ARG A  30       9.690 149.190 -55.406  1.00 -6.95           H
ATOM    466  CA  ARG A  30       9.083 148.864 -57.446  1.00 -6.95           C
ATOM    467  HA  ARG A  30       9.798 148.843 -58.272  1.00 -6.95           H
ATOM    468  C   ARG A  30       7.819 149.553 -57.930  1.00 -6.95           C
ATOM    469  O   ARG A  30       7.539 149.614 -59.130  1.00 -6.95           O
ATOM    470  CB  ARG A  30       8.732 147.423 -57.054  1.00 -6.95           C
ATOM    471 1HB  ARG A  30       7.949 147.444 -56.298  1.00 -6.95           H
ATOM    472 2HB  ARG A  30       8.337 146.917 -57.931  1.00 -6.95           H
ATOM    473  CG  ARG A  30       9.897 146.621 -56.506  1.00 -6.95           C
ATOM    474 1HG  ARG A  30      10.714 146.620 -57.223  1.00 -6.95           H
ATOM    475 2HG  ARG A  30      10.236 147.095 -55.592  1.00 -6.95           H
ATOM    476  CD  ARG A  30       9.515 145.187 -56.188  1.00 -6.95           C
ATOM    477 1HD  ARG A  30      10.292 144.746 -55.563  1.00 -6.95           H
ATOM    478 2HD  ARG A  30       8.578 145.189 -55.630  1.00 -6.95           H
ATOM    479  NE  ARG A  30       9.374 144.371 -57.403  1.00 -6.95           N
ATOM    480  HE  ARG A  30       9.906 144.652 -58.220  1.00 -6.95           H
ATOM    481  CZ  ARG A  30       8.630 143.282 -57.532  1.00 -6.95           C
ATOM    482  NH1 ARG A  30       8.606 142.680 -58.682  1.00 -6.95           N
ATOM    483 1HH1 ARG A  30       9.176 143.030 -59.444  1.00 -6.95           H
ATOM    484 2HH1 ARG A  30       8.015 141.877 -58.816  1.00 -6.95           H
ATOM    485  NH2 ARG A  30       7.889 142.783 -56.579  1.00 -6.95           N
ATOM    486 1HH2 ARG A  30       7.923 143.170 -55.643  1.00 -6.95           H
ATOM    487 2HH2 ARG A  30       7.273 142.012 -56.795  1.00 -6.95           H
ATOM    488  N   THR A  31       7.048 150.101 -57.005  1.00 12.99           N
ATOM    489  H   THR A  31       7.287 150.027 -56.022  1.00 12.99           H
ATOM    490  CA  THR A  31       5.825 150.794 -57.393  1.00 12.99           C
ATOM    491  HA  THR A  31       5.334 150.212 -58.167  1.00 12.99           H
ATOM    492  C   THR A  31       6.145 152.164 -57.978  1.00 12.99           C
ATOM    493  O   THR A  31       5.454 152.644 -58.878  1.00 12.99           O
ATOM    494  CB  THR A  31       4.849 150.951 -56.207  1.00 12.99           C
ATOM    495  HB  THR A  31       3.958 151.484 -56.536  1.00 12.99           H
ATOM    496  OG1 THR A  31       5.479 151.671 -55.150  1.00 12.99           O
ATOM    497  HG1 THR A  31       4.801 151.888 -54.503  1.00 12.99           H
ATOM    498  CG2 THR A  31       4.451 149.614 -55.617  1.00 12.99           C
ATOM    499 1HG2 THR A  31       3.906 149.034 -56.359  1.00 12.99           H
ATOM    500 2HG2 THR A  31       3.808 149.792 -54.759  1.00 12.99           H
ATOM    501 3HG2 THR A  31       5.330 149.061 -55.286  1.00 12.99           H
ATOM    502  N   GLU A  32       7.202 152.797 -57.491  1.00-12.16           N
ATOM    503  H   GLU A  32       7.719 152.385 -56.720  1.00-12.16           H
ATOM    504  CA  GLU A  32       7.578 154.132 -57.957  1.00-12.16           C
ATOM    505  HA  GLU A  32       6.674 154.738 -58.018  1.00-12.16           H
ATOM    506  C   GLU A  32       8.236 154.111 -59.343  1.00-12.16           C
ATOM    507  O   GLU A  32       7.967 154.967 -60.191  1.00-12.16           O
ATOM    508  CB  GLU A  32       8.504 154.767 -56.918  1.00-12.16           C
ATOM    509 1HB  GLU A  32       8.067 154.601 -55.934  1.00-12.16           H
ATOM    510 2HB  GLU A  32       9.472 154.268 -56.953  1.00-12.16           H
ATOM    511  CG  GLU A  32       8.704 156.260 -57.095  1.00-12.16           C
ATOM    512 1HG  GLU A  32       9.103 156.451 -58.091  1.00-12.16           H
ATOM    513 2HG  GLU A  32       7.739 156.762 -57.003  1.00-12.16           H
ATOM    514  CD  GLU A  32       9.664 156.828 -56.067  1.00-12.16           C
ATOM    515  OE1 GLU A  32      10.672 157.447 -56.470  1.00-12.16           O
ATOM    516  OE2 GLU A  32       9.465 156.658 -54.842  1.00-12.16           O
ATOM    517  N   ARG A  33       9.059 153.098 -59.600  1.00-11.84           N
ATOM    518  H   ARG A  33       9.297 152.453 -58.846  1.00-11.84           H
ATOM    519  CA  ARG A  33       9.662 152.871 -60.923  1.00-11.84           C
ATOM    520  HA  ARG A  33      10.023 153.816 -61.332  1.00-11.84           H
ATOM    521  C   ARG A  33       8.636 152.304 -61.896  1.00-11.84           C
ATOM    522  O   ARG A  33       8.762 152.447 -63.110  1.00-11.84           O
ATOM    523  CB  ARG A  33      10.841 151.896 -60.804  1.00-11.84           C
ATOM    524 1HB  ARG A  33      10.492 150.999 -60.290  1.00-11.84           H
ATOM    525 2HB  ARG A  33      11.168 151.610 -61.804  1.00-11.84           H
ATOM    526  CG  ARG A  33      12.047 152.465 -60.049  1.00-11.84           C
ATOM    527 1HG  ARG A  33      12.546 153.202 -60.678  1.00-11.84           H
ATOM    528 2HG  ARG A  33      11.711 152.954 -59.135  1.00-11.84           H
ATOM    529  CD  ARG A  33      13.032 151.366 -59.666  1.00-11.84           C
ATOM    530 1HD  ARG A  33      12.525 150.659 -59.007  1.00-11.84           H
ATOM    531 2HD  ARG A  33      13.348 150.840 -60.568  1.00-11.84           H
ATOM    532  NE  ARG A  33      14.218 151.904 -58.982  1.00-11.84           N
ATOM    533  HE  ARG A  33      14.310 152.914 -58.939  1.00-11.84           H
ATOM    534  CZ  ARG A  33      15.200 151.200 -58.433  1.00-11.84           C
ATOM    535  NH1 ARG A  33      16.251 151.833 -58.000  1.00-11.84           N
ATOM    536 1HH1 ARG A  33      16.327 152.831 -58.125  1.00-11.84           H
ATOM    537 2HH1 ARG A  33      16.988 151.320 -57.533  1.00-11.84           H
ATOM    538  NH2 ARG A  33      15.165 149.905 -58.271  1.00-11.84           N
ATOM    539 1HH2 ARG A  33      14.306 149.403 -58.446  1.00-11.84           H
ATOM    540 2HH2 ARG A  33      15.986 149.409 -57.951  1.00-11.84           H
ATOM    541  N   GLY A  34       7.595 151.687 -61.360  1.00  6.73           N
ATOM    542  H   GLY A  34       7.537 151.587 -60.357  1.00  6.73           H
ATOM    543  CA  GLY A  34       6.508 151.186 -62.184  1.00  6.73           C
ATOM    544 1HA  GLY A  34       5.591 151.240 -61.598  1.00  6.73           H
ATOM    545 2HA  GLY A  34       6.388 151.841 -63.046  1.00  6.73           H
ATOM    546  C   GLY A  34       6.637 149.765 -62.691  1.00  6.73           C
ATOM    547  O   GLY A  34       6.066 149.420 -63.723  1.00  6.73           O
ATOM    548  N   THR A  35       7.344 148.909 -61.970  1.00 24.63           N
ATOM    549  H   THR A  35       7.842 149.219 -61.140  1.00 24.63           H
ATOM    550  CA  THR A  35       7.353 147.479 -62.284  1.00 24.63           C
ATOM    551  HA  THR A  35       7.253 147.325 -63.359  1.00 24.63           H
ATOM    552  C   THR A  35       6.147 146.850 -61.588  1.00 24.63           C
ATOM    553  O   THR A  35       5.568 145.862 -62.045  1.00 24.63           O
ATOM    554  CB  THR A  35       8.661 146.833 -61.802  1.00 24.63           C
ATOM    555  HB  THR A  35       8.610 145.750 -61.916  1.00 24.63           H
ATOM    556  OG1 THR A  35       8.876 147.188 -60.436  1.00 24.63           O
ATOM    557  HG1 THR A  35       9.804 147.018 -60.223  1.00 24.63           H
ATOM    558  CG2 THR A  35       9.847 147.374 -62.583  1.00 24.63           C
ATOM    559 1HG2 THR A  35       9.706 147.191 -63.649  1.00 24.63           H
ATOM    560 2HG2 THR A  35      10.749 146.861 -62.256  1.00 24.63           H
ATOM    561 3HG2 THR A  35       9.966 148.443 -62.409  1.00 24.63           H
ATOM    562  N   ILE A  36       5.702 147.503 -60.522  1.00 45.44           N
ATOM    563  H   ILE A  36       6.251 148.281 -60.171  1.00 45.44           H
ATOM    564  CA  ILE A  36       4.456 147.169 -59.827  1.00 45.44           C
ATOM    565  HA  ILE A  36       3.935 146.390 -60.377  1.00 45.44           H
ATOM    566  C   ILE A  36       3.618 148.447 -59.927  1.00 45.44           C
ATOM    567  O   ILE A  36       3.384 149.158 -58.952  1.00 45.44           O
ATOM    568  CB  ILE A  36       4.714 146.659 -58.364  1.00 45.44           C
ATOM    569  HB  ILE A  36       5.196 147.461 -57.806  1.00 45.44           H
ATOM    570  CG1 ILE A  36       5.668 145.442 -58.353  1.00 45.44           C
ATOM    571 1HG1 ILE A  36       6.602 145.725 -58.836  1.00 45.44           H
ATOM    572 2HG1 ILE A  36       5.901 145.212 -57.314  1.00 45.44           H
ATOM    573  CG2 ILE A  36       3.396 146.273 -57.636  1.00 45.44           C
ATOM    574 1HG2 ILE A  36       3.621 145.864 -56.648  1.00 45.44           H
ATOM    575 2HG2 ILE A  36       2.847 145.529 -58.212  1.00 45.44           H
ATOM    576 3HG2 ILE A  36       2.771 147.155 -57.511  1.00 45.44           H
ATOM    577  CD1 ILE A  36       5.160 144.139 -59.018  1.00 45.44           C
ATOM    578 1HD1 ILE A  36       5.971 143.415 -59.046  1.00 45.44           H
ATOM    579 2HD1 ILE A  36       4.837 144.329 -60.038  1.00 45.44           H
ATOM    580 3HD1 ILE A  36       4.335 143.715 -58.444  1.00 45.44           H
ATOM    581  N   ALA A  37       3.215 148.784 -61.146  1.00 30.28           N
ATOM    582  H   ALA A  37       3.387 148.148 -61.916  1.00 30.28           H
ATOM    583  CA  ALA A  37       2.521 150.042 -61.447  1.00 30.28           C
ATOM    584  HA  ALA A  37       2.982 150.841 -60.864  1.00 30.28           H
ATOM    585  C   ALA A  37       1.026 149.985 -61.081  1.00 30.28           C
ATOM    586  O   ALA A  37       0.160 150.389 -61.855  1.00 30.28           O
ATOM    587  CB  ALA A  37       2.698 150.362 -62.940  1.00 30.28           C
ATOM    588 1HB  ALA A  37       3.752 150.346 -63.205  1.00 30.28           H
ATOM    589 2HB  ALA A  37       2.308 151.358 -63.150  1.00 30.28           H
ATOM    590 3HB  ALA A  37       2.161 149.631 -63.547  1.00 30.28           H
ATOM    591  N   LEU A  38       0.731 149.400 -59.929  1.00 33.40           N
ATOM    592  H   LEU A  38       1.500 149.140 -59.322  1.00 33.40           H
ATOM    593  CA  LEU A  38      -0.631 149.034 -59.543  1.00 33.40           C
ATOM    594  HA  LEU A  38      -1.286 149.127 -60.409  1.00 33.40           H
ATOM    595  C   LEU A  38      -1.172 149.909 -58.408  1.00 33.40           C
ATOM    596  O   LEU A  38      -2.322 149.788 -57.991  1.00 33.40           O
ATOM    597  CB  LEU A  38      -0.615 147.568 -59.080  1.00 33.40           C
ATOM    598 1HB  LEU A  38      -0.127 147.559 -58.108  1.00 33.40           H
ATOM    599 2HB  LEU A  38      -1.649 147.258 -58.930  1.00 33.40           H
ATOM    600  CG  LEU A  38       0.095 146.488 -59.921  1.00 33.40           C
ATOM    601  HG  LEU A  38       1.140 146.774 -60.029  1.00 33.40           H
ATOM    602  CD1 LEU A  38       0.064 145.136 -59.207  1.00 33.40           C
ATOM    603 1HD1 LEU A  38       0.648 144.411 -59.774  1.00 33.40           H
ATOM    604 2HD1 LEU A  38      -0.963 144.775 -59.124  1.00 33.40           H
ATOM    605 3HD1 LEU A  38       0.495 145.226 -58.213  1.00 33.40           H
ATOM    606  CD2 LEU A  38      -0.478 146.312 -61.310  1.00 33.40           C
ATOM    607 1HD2 LEU A  38       0.097 145.563 -61.855  1.00 33.40           H
ATOM    608 2HD2 LEU A  38      -0.419 147.252 -61.857  1.00 33.40           H
ATOM    609 3HD2 LEU A  38      -1.517 145.989 -61.249  1.00 33.40           H
ATOM    610  N   GLN A  39      -0.313 150.751 -57.851  1.00 21.75           N
ATOM    611  H   GLN A  39       0.594 150.901 -58.279  1.00 21.75           H
ATOM    612  CA  GLN A  39      -0.635 151.474 -56.620  1.00 21.75           C
ATOM    613  HA  GLN A  39      -1.158 150.796 -55.946  1.00 21.75           H
ATOM    614  C   GLN A  39      -1.540 152.676 -56.877  1.00 21.75           C
ATOM    615  O   GLN A  39      -2.430 152.965 -56.080  1.00 21.75           O
ATOM    616  CB  GLN A  39       0.665 151.927 -55.939  1.00 21.75           C
ATOM    617 1HB  GLN A  39       1.333 151.069 -55.881  1.00 21.75           H
ATOM    618 2HB  GLN A  39       1.142 152.689 -56.554  1.00 21.75           H
ATOM    619  CG  GLN A  39       0.481 152.489 -54.530  1.00 21.75           C
ATOM    620 1HG  GLN A  39      -0.138 153.383 -54.582  1.00 21.75           H
ATOM    621 2HG  GLN A  39      -0.028 151.749 -53.913  1.00 21.75           H
ATOM    622  CD  GLN A  39       1.796 152.848 -53.866  1.00 21.75           C
ATOM    623  OE1 GLN A  39       2.654 151.992 -53.647  1.00 21.75           O
ATOM    624  NE2 GLN A  39       1.960 154.094 -53.522  1.00 21.75           N
ATOM    625 1HE2 GLN A  39       2.811 154.373 -53.056  1.00 21.75           H
ATOM    626 2HE2 GLN A  39       1.231 154.773 -53.710  1.00 21.75           H
ATOM    627  N   ASP A  40      -1.335 153.372 -57.988  1.00-13.18           N
ATOM    628  H   ASP A  40      -0.612 153.081 -58.638  1.00-13.18           H
ATOM    629  CA  ASP A  40      -2.119 154.581 -58.271  1.00-13.18           C
ATOM    630  HA  ASP A  40      -2.041 155.263 -57.424  1.00-13.18           H
ATOM    631  C   ASP A  40      -3.592 154.213 -58.462  1.00-13.18           C
ATOM    632  O   ASP A  40      -4.494 154.904 -57.980  1.00-13.18           O
ATOM    633  CB  ASP A  40      -1.631 155.293 -59.541  1.00-13.18           C
ATOM    634 1HB  ASP A  40      -1.629 154.583 -60.366  1.00-13.18           H
ATOM    635 2HB  ASP A  40      -2.325 156.096 -59.781  1.00-13.18           H
ATOM    636  CG  ASP A  40      -0.241 155.888 -59.408  1.00-13.18           C
ATOM    637  OD1 ASP A  40       0.549 155.746 -60.372  1.00-13.18           O
ATOM    638  OD2 ASP A  40       0.084 156.536 -58.389  1.00-13.18           O
ATOM    639  N   ALA A  41      -3.836 153.102 -59.143  1.00 10.91           N
ATOM    640  H   ALA A  41      -3.060 152.588 -59.554  1.00 10.91           H
ATOM    641  CA  ALA A  41      -5.194 152.613 -59.370  1.00 10.91           C
ATOM    642  HA  ALA A  41      -5.802 153.428 -59.766  1.00 10.91           H
ATOM    643  C   ALA A  41      -5.829 152.135 -58.065  1.00 10.91           C
ATOM    644  O   ALA A  41      -7.024 152.311 -57.839  1.00 10.91           O
ATOM    645  CB  ALA A  41      -5.158 151.481 -60.391  1.00 10.91           C
ATOM    646 1HB  ALA A  41      -4.779 151.853 -61.343  1.00 10.91           H
ATOM    647 2HB  ALA A  41      -6.165 151.087 -60.537  1.00 10.91           H
ATOM    648 3HB  ALA A  41      -4.514 150.677 -60.033  1.00 10.91           H
ATOM    649  N   SER A  42      -5.017 151.565 -57.186  1.00  7.43           N
ATOM    650  H   SER A  42      -4.041 151.448 -57.417  1.00  7.43           H
ATOM    651  CA  SER A  42      -5.515 151.099 -55.893  1.00  7.43           C
ATOM    652  HA  SER A  42      -6.367 150.442 -56.061  1.00  7.43           H
ATOM    653  C   SER A  42      -5.969 152.276 -55.036  1.00  7.43           C
ATOM    654  O   SER A  42      -6.977 152.200 -54.337  1.00  7.43           O
ATOM    655  CB  SER A  42      -4.436 150.321 -55.147  1.00  7.43           C
ATOM    656 1HB  SER A  42      -3.590 150.976 -54.941  1.00  7.43           H
ATOM    657 2HB  SER A  42      -4.843 149.956 -54.204  1.00  7.43           H
ATOM    658  OG  SER A  42      -3.998 149.227 -55.931  1.00  7.43           O
ATOM    659  HG  SER A  42      -3.569 149.561 -56.733  1.00  7.43           H
ATOM    660  N   GLN A  43      -5.250 153.387 -55.112  1.00 -3.71           N
ATOM    661  H   GLN A  43      -4.412 153.414 -55.686  1.00 -3.71           H
ATOM    662  CA  GLN A  43      -5.642 154.580 -54.366  1.00 -3.71           C
ATOM    663  HA  GLN A  43      -5.842 154.296 -53.334  1.00 -3.71           H
ATOM    664  C   GLN A  43      -6.923 155.169 -54.962  1.00 -3.71           C
ATOM    665  O   GLN A  43      -7.815 155.607 -54.237  1.00 -3.71           O
ATOM    666  CB  GLN A  43      -4.506 155.607 -54.389  1.00 -3.71           C
ATOM    667 1HB  GLN A  43      -3.581 155.105 -54.105  1.00 -3.71           H
ATOM    668 2HB  GLN A  43      -4.394 155.989 -55.403  1.00 -3.71           H
ATOM    669  CG  GLN A  43      -4.727 156.778 -53.442  1.00 -3.71           C
ATOM    670 1HG  GLN A  43      -5.659 157.275 -53.704  1.00 -3.71           H
ATOM    671 2HG  GLN A  43      -4.809 156.405 -52.421  1.00 -3.71           H
ATOM    672  CD  GLN A  43      -3.607 157.796 -53.502  1.00 -3.71           C
ATOM    673  OE1 GLN A  43      -2.455 157.507 -53.191  1.00 -3.71           O
ATOM    674  NE2 GLN A  43      -3.928 158.991 -53.916  1.00 -3.71           N
ATOM    675 1HE2 GLN A  43      -3.220 159.705 -53.939  1.00 -3.71           H
ATOM    676 2HE2 GLN A  43      -4.878 159.181 -54.214  1.00 -3.71           H
ATOM    677  N   ASP A  44      -7.040 155.140 -56.283  1.00  1.43           N
ATOM    678  H   ASP A  44      -6.281 154.773 -56.850  1.00  1.43           H
ATOM    679  CA  ASP A  44      -8.228 155.672 -56.954  1.00  1.43           C
ATOM    680  HA  ASP A  44      -8.361 156.709 -56.646  1.00  1.43           H
ATOM    681  C   ASP A  44      -9.494 154.905 -56.575  1.00  1.43           C
ATOM    682  O   ASP A  44     -10.526 155.513 -56.275  1.00  1.43           O
ATOM    683  CB  ASP A  44      -8.037 155.631 -58.472  1.00  1.43           C
ATOM    684 1HB  ASP A  44      -7.077 156.087 -58.715  1.00  1.43           H
ATOM    685 2HB  ASP A  44      -8.020 154.594 -58.805  1.00  1.43           H
ATOM    686  CG  ASP A  44      -9.133 156.368 -59.219  1.00  1.43           C
ATOM    687  OD1 ASP A  44      -9.006 157.596 -59.423  1.00  1.43           O
ATOM    688  OD2 ASP A  44     -10.109 155.733 -59.668  1.00  1.43           O
ATOM    689  N   ILE A  45      -9.428 153.579 -56.540  1.00  3.88           N
ATOM    690  H   ILE A  45      -8.577 153.100 -56.832  1.00  3.88           H
ATOM    691  CA  ILE A  45     -10.597 152.799 -56.127  1.00  3.88           C
ATOM    692  HA  ILE A  45     -11.467 153.267 -56.588  1.00  3.88           H
ATOM    693  C   ILE A  45     -10.824 152.859 -54.618  1.00  3.88           C
ATOM    694  O   ILE A  45     -11.959 152.749 -54.177  1.00  3.88           O
ATOM    695  CB  ILE A  45     -10.582 151.323 -56.631  1.00  3.88           C
ATOM    696  HB  ILE A  45     -11.543 150.879 -56.370  1.00  3.88           H
ATOM    697  CG1 ILE A  45      -9.479 150.487 -55.951  1.00  3.88           C
ATOM    698 1HG1 ILE A  45      -8.512 150.866 -56.269  1.00  3.88           H
ATOM    699 2HG1 ILE A  45      -9.554 150.615 -54.873  1.00  3.88           H
ATOM    700  CG2 ILE A  45     -10.461 151.306 -58.174  1.00  3.88           C
ATOM    701 1HG2 ILE A  45     -10.664 150.304 -58.552  1.00  3.88           H
ATOM    702 2HG2 ILE A  45      -9.461 151.612 -58.486  1.00  3.88           H
ATOM    703 3HG2 ILE A  45     -11.192 151.987 -58.611  1.00  3.88           H
ATOM    704  CD1 ILE A  45      -9.522 148.985 -56.233  1.00  3.88           C
ATOM    705 1HD1 ILE A  45     -10.507 148.588 -55.987  1.00  3.88           H
ATOM    706 2HD1 ILE A  45      -8.772 148.484 -55.619  1.00  3.88           H
ATOM    707 3HD1 ILE A  45      -9.301 148.792 -57.281  1.00  3.88           H
ATOM    708  N   TRP A  46      -9.796 153.086 -53.811  1.00 13.29           N
ATOM    709  H   TRP A  46      -8.852 153.128 -54.187  1.00 13.29           H
ATOM    710  CA  TRP A  46      -9.998 153.267 -52.372  1.00 13.29           C
ATOM    711  HA  TRP A  46     -10.577 152.435 -51.972  1.00 13.29           H
ATOM    712  C   TRP A  46     -10.794 154.542 -52.131  1.00 13.29           C
ATOM    713  O   TRP A  46     -11.743 154.545 -51.341  1.00 13.29           O
ATOM    714  CB  TRP A  46      -8.656 153.340 -51.641  1.00 13.29           C
ATOM    715 1HB  TRP A  46      -8.248 152.334 -51.553  1.00 13.29           H
ATOM    716 2HB  TRP A  46      -7.968 153.937 -52.236  1.00 13.29           H
ATOM    717  CG  TRP A  46      -8.744 153.973 -50.281  1.00 13.29           C
ATOM    718  CD1 TRP A  46      -9.112 153.389 -49.106  1.00 13.29           C
ATOM    719  HD1 TRP A  46      -9.406 152.352 -49.007  1.00 13.29           H
ATOM    720  CD2 TRP A  46      -8.423 155.338 -49.945  1.00 13.29           C
ATOM    721  NE1 TRP A  46      -9.058 154.280 -48.068  1.00 13.29           N
ATOM    722  HE1 TRP A  46      -9.293 154.072 -47.101  1.00 13.29           H
ATOM    723  CE2 TRP A  46      -8.615 155.483 -48.542  1.00 13.29           C
ATOM    724  CE3 TRP A  46      -7.938 156.441 -50.679  1.00 13.29           C
ATOM    725  HE3 TRP A  46      -7.778 156.362 -51.745  1.00 13.29           H
ATOM    726  CZ2 TRP A  46      -8.325 156.681 -47.862  1.00 13.29           C
ATOM    727  HZ2 TRP A  46      -8.468 156.753 -46.795  1.00 13.29           H
ATOM    728  CZ3 TRP A  46      -7.645 157.649 -49.999  1.00 13.29           C
ATOM    729  HZ3 TRP A  46      -7.269 158.498 -50.553  1.00 13.29           H
ATOM    730  CH2 TRP A  46      -7.833 157.749 -48.591  1.00 13.29           C
ATOM    731  HH2 TRP A  46      -7.595 158.675 -48.089  1.00 13.29           H
ATOM    732  N   ASP A  47     -10.466 155.597 -52.865  1.00-15.74           N
ATOM    733  H   ASP A  47      -9.677 155.539 -53.509  1.00-15.74           H
ATOM    734  CA  ASP A  47     -11.192 156.862 -52.758  1.00-15.74           C
ATOM    735  HA  ASP A  47     -11.150 157.207 -51.731  1.00-15.74           H
ATOM    736  C   ASP A  47     -12.663 156.691 -53.121  1.00-15.74           C
ATOM    737  O   ASP A  47     -13.531 157.295 -52.494  1.00-15.74           O
ATOM    738  CB  ASP A  47     -10.552 157.925 -53.650  1.00-15.74           C
ATOM    739 1HB  ASP A  47      -9.547 158.143 -53.286  1.00-15.74           H
ATOM    740 2HB  ASP A  47     -10.472 157.527 -54.658  1.00-15.74           H
ATOM    741  CG  ASP A  47     -11.369 159.204 -53.711  1.00-15.74           C
ATOM    742  OD1 ASP A  47     -11.324 160.037 -52.784  1.00-15.74           O
ATOM    743  OD2 ASP A  47     -12.072 159.405 -54.729  1.00-15.74           O
ATOM    744  N   LYS A  48     -12.957 155.841 -54.096  1.00-13.03           N
ATOM    745  H   LYS A  48     -12.200 155.392 -54.604  1.00-13.03           H
ATOM    746  CA  LYS A  48     -14.347 155.559 -54.477  1.00-13.03           C
ATOM    747  HA  LYS A  48     -14.904 156.496 -54.471  1.00-13.03           H
ATOM    748  C   LYS A  48     -15.088 154.591 -53.557  1.00-13.03           C
ATOM    749  O   LYS A  48     -16.288 154.752 -53.333  1.00-13.03           O
ATOM    750  CB  LYS A  48     -14.388 155.000 -55.901  1.00-13.03           C
ATOM    751 1HB  LYS A  48     -13.747 154.120 -55.959  1.00-13.03           H
ATOM    752 2HB  LYS A  48     -15.412 154.700 -56.127  1.00-13.03           H
ATOM    753  CG  LYS A  48     -13.946 156.017 -56.941  1.00-13.03           C
ATOM    754 1HG  LYS A  48     -14.586 156.897 -56.871  1.00-13.03           H
ATOM    755 2HG  LYS A  48     -12.920 156.312 -56.740  1.00-13.03           H
ATOM    756  CD  LYS A  48     -14.021 155.461 -58.349  1.00-13.03           C
ATOM    757 1HD  LYS A  48     -13.406 154.563 -58.419  1.00-13.03           H
ATOM    758 2HD  LYS A  48     -15.057 155.209 -58.583  1.00-13.03           H
ATOM    759  CE  LYS A  48     -13.514 156.499 -59.343  1.00-13.03           C
ATOM    760 1HE  LYS A  48     -14.099 157.414 -59.234  1.00-13.03           H
ATOM    761 2HE  LYS A  48     -12.468 156.723 -59.118  1.00-13.03           H
ATOM    762  NZ  LYS A  48     -13.623 156.008 -60.753  1.00-13.03           N
ATOM    763 1HZ  LYS A  48     -13.079 155.158 -60.859  1.00-13.03           H
ATOM    764 2HZ  LYS A  48     -13.276 156.708 -61.395  1.00-13.03           H
ATOM    765 3HZ  LYS A  48     -14.593 155.810 -60.969  1.00-13.03           H
ATOM    766  N   LYS A  49     -14.418 153.560 -53.063  1.00  7.06           N
ATOM    767  H   LYS A  49     -13.432 153.455 -53.296  1.00  7.06           H
ATOM    768  CA  LYS A  49     -15.083 152.502 -52.288  1.00  7.06           C
ATOM    769  HA  LYS A  49     -16.130 152.460 -52.589  1.00  7.06           H
ATOM    770  C   LYS A  49     -15.072 152.641 -50.770  1.00  7.06           C
ATOM    771  O   LYS A  49     -16.071 152.304 -50.127  1.00  7.06           O
ATOM    772  CB  LYS A  49     -14.456 151.141 -52.617  1.00  7.06           C
ATOM    773 1HB  LYS A  49     -13.386 151.190 -52.414  1.00  7.06           H
ATOM    774 2HB  LYS A  49     -14.894 150.402 -51.947  1.00  7.06           H
ATOM    775  CG  LYS A  49     -14.664 150.654 -54.049  1.00  7.06           C
ATOM    776 1HG  LYS A  49     -15.734 150.607 -54.256  1.00  7.06           H
ATOM    777 2HG  LYS A  49     -14.195 151.343 -54.750  1.00  7.06           H
ATOM    778  CD  LYS A  49     -14.058 149.261 -54.227  1.00  7.06           C
ATOM    779 1HD  LYS A  49     -12.988 149.302 -54.019  1.00  7.06           H
ATOM    780 2HD  LYS A  49     -14.531 148.579 -53.519  1.00  7.06           H
ATOM    781  CE  LYS A  49     -14.280 148.732 -55.641  1.00  7.06           C
ATOM    782 1HE  LYS A  49     -15.348 148.765 -55.864  1.00  7.06           H
ATOM    783 2HE  LYS A  49     -13.760 149.378 -56.352  1.00  7.06           H
ATOM    784  NZ  LYS A  49     -13.799 147.318 -55.807  1.00  7.06           N
ATOM    785 1HZ  LYS A  49     -12.804 147.259 -55.630  1.00  7.06           H
ATOM    786 2HZ  LYS A  49     -13.988 146.998 -56.750  1.00  7.06           H
ATOM    787 3HZ  LYS A  49     -14.279 146.706 -55.154  1.00  7.06           H
ATOM    788  N   TYR A  50     -13.946 153.042 -50.194  1.00 22.97           N
ATOM    789  H   TYR A  50     -13.176 153.360 -50.774  1.00 22.97           H
ATOM    790  CA  TYR A  50     -13.721 152.887 -48.749  1.00 22.97           C
ATOM    791  HA  TYR A  50     -14.629 152.498 -48.292  1.00 22.97           H
ATOM    792  C   TYR A  50     -13.336 154.141 -47.975  1.00 22.97           C
ATOM    793  O   TYR A  50     -13.402 154.149 -46.748  1.00 22.97           O
ATOM    794  CB  TYR A  50     -12.610 151.857 -48.524  1.00 22.97           C
ATOM    795 1HB  TYR A  50     -11.679 152.260 -48.920  1.00 22.97           H
ATOM    796 2HB  TYR A  50     -12.491 151.696 -47.453  1.00 22.97           H
ATOM    797  CG  TYR A  50     -12.878 150.524 -49.190  1.00 22.97           C
ATOM    798  CD1 TYR A  50     -11.978 150.002 -50.142  1.00 22.97           C
ATOM    799  HD1 TYR A  50     -11.071 150.542 -50.382  1.00 22.97           H
ATOM    800  CD2 TYR A  50     -14.039 149.782 -48.884  1.00 22.97           C
ATOM    801  HD2 TYR A  50     -14.733 150.150 -48.143  1.00 22.97           H
ATOM    802  CE1 TYR A  50     -12.249 148.774 -50.800  1.00 22.97           C
ATOM    803  HE1 TYR A  50     -11.560 148.384 -51.535  1.00 22.97           H
ATOM    804  CE2 TYR A  50     -14.318 148.558 -49.547  1.00 22.97           C
ATOM    805  HE2 TYR A  50     -15.212 148.000 -49.310  1.00 22.97           H
ATOM    806  CZ  TYR A  50     -13.422 148.076 -50.503  1.00 22.97           C
ATOM    807  OH  TYR A  50     -13.670 146.902 -51.161  1.00 22.97           O
ATOM    808  HH  TYR A  50     -14.539 146.539 -50.955  1.00 22.97           H
ATOM    809  N   ARG A  51     -12.906 155.186 -48.666  1.00 -8.17           N
ATOM    810  H   ARG A  51     -12.836 155.125 -49.676  1.00 -8.17           H
ATOM    811  CA  ARG A  51     -12.503 156.431 -48.007  1.00 -8.17           C
ATOM    812  HA  ARG A  51     -11.719 156.216 -47.280  1.00 -8.17           H
ATOM    813  C   ARG A  51     -13.681 157.070 -47.283  1.00 -8.17           C
ATOM    814  O   ARG A  51     -14.726 157.291 -47.898  1.00 -8.17           O
ATOM    815  CB  ARG A  51     -11.974 157.382 -49.081  1.00 -8.17           C
ATOM    816 1HB  ARG A  51     -11.219 156.842 -49.650  1.00 -8.17           H
ATOM    817 2HB  ARG A  51     -12.791 157.645 -49.754  1.00 -8.17           H
ATOM    818  CG  ARG A  51     -11.345 158.652 -48.562  1.00 -8.17           C
ATOM    819 1HG  ARG A  51     -12.082 159.253 -48.030  1.00 -8.17           H
ATOM    820 2HG  ARG A  51     -10.541 158.380 -47.885  1.00 -8.17           H
ATOM    821  CD  ARG A  51     -10.762 159.452 -49.698  1.00 -8.17           C
ATOM    822 1HD  ARG A  51     -10.192 158.781 -50.341  1.00 -8.17           H
ATOM    823 2HD  ARG A  51     -11.570 159.896 -50.280  1.00 -8.17           H
ATOM    824  NE  ARG A  51      -9.860 160.501 -49.213  1.00 -8.17           N
ATOM    825  HE  ARG A  51      -9.778 160.621 -48.208  1.00 -8.17           H
ATOM    826  CZ  ARG A  51      -9.115 161.304 -49.959  1.00 -8.17           C
ATOM    827  NH1 ARG A  51      -8.344 162.153 -49.345  1.00 -8.17           N
ATOM    828 1HH1 ARG A  51      -8.342 162.178 -48.337  1.00 -8.17           H
ATOM    829 2HH1 ARG A  51      -7.762 162.785 -49.879  1.00 -8.17           H
ATOM    830  NH2 ARG A  51      -9.128 161.305 -51.265  1.00 -8.17           N
ATOM    831 1HH2 ARG A  51      -9.775 160.704 -51.763  1.00 -8.17           H
ATOM    832 2HH2 ARG A  51      -8.488 161.896 -51.779  1.00 -8.17           H
ATOM    833  N   LEU A  52     -13.524 157.382 -46.003  1.00 19.20           N
ATOM    834  H   LEU A  52     -12.669 157.124 -45.515  1.00 19.20           H
ATOM    835  CA  LEU A  52     -14.573 158.085 -45.266  1.00 19.20           C
ATOM    836  HA  LEU A  52     -15.513 157.559 -45.426  1.00 19.20           H
ATOM    837  C   LEU A  52     -14.685 159.506 -45.824  1.00 19.20           C
ATOM    838  O   LEU A  52     -13.677 160.224 -45.928  1.00 19.20           O
ATOM    839  CB  LEU A  52     -14.251 158.088 -43.765  1.00 19.20           C
ATOM    840 1HB  LEU A  52     -13.723 157.156 -43.566  1.00 19.20           H
ATOM    841 2HB  LEU A  52     -13.557 158.901 -43.556  1.00 19.20           H
ATOM    842  CG  LEU A  52     -15.414 158.150 -42.758  1.00 19.20           C
ATOM    843  HG  LEU A  52     -16.125 157.372 -43.021  1.00 19.20           H
ATOM    844  CD1 LEU A  52     -14.862 157.828 -41.376  1.00 19.20           C
ATOM    845 1HD1 LEU A  52     -15.687 157.751 -40.670  1.00 19.20           H
ATOM    846 2HD1 LEU A  52     -14.177 158.610 -41.046  1.00 19.20           H
ATOM    847 3HD1 LEU A  52     -14.345 156.869 -41.398  1.00 19.20           H
ATOM    848  CD2 LEU A  52     -16.187 159.458 -42.677  1.00 19.20           C
ATOM    849 1HD2 LEU A  52     -16.994 159.361 -41.947  1.00 19.20           H
ATOM    850 2HD2 LEU A  52     -16.632 159.690 -43.640  1.00 19.20           H
ATOM    851 3HD2 LEU A  52     -15.530 160.266 -42.368  1.00 19.20           H
ATOM    852  N   LYS A  53     -15.894 159.900 -46.203  1.00  2.73           N
ATOM    853  H   LYS A  53     -16.676 159.254 -46.098  1.00  2.73           H
ATOM    854  CA  LYS A  53     -16.176 161.224 -46.762  1.00  2.73           C
ATOM    855  HA  LYS A  53     -15.328 161.889 -46.605  1.00  2.73           H
ATOM    856  C   LYS A  53     -17.388 161.807 -46.052  1.00  2.73           C
ATOM    857  O   LYS A  53     -18.199 161.066 -45.487  1.00  2.73           O
ATOM    858  CB  LYS A  53     -16.467 161.132 -48.265  1.00  2.73           C
ATOM    859 1HB  LYS A  53     -17.256 160.400 -48.422  1.00  2.73           H
ATOM    860 2HB  LYS A  53     -16.831 162.100 -48.608  1.00  2.73           H
ATOM    861  CG  LYS A  53     -15.262 160.753 -49.117  1.00  2.73           C
ATOM    862 1HG  LYS A  53     -14.486 161.502 -48.981  1.00  2.73           H
ATOM    863 2HG  LYS A  53     -14.878 159.783 -48.805  1.00  2.73           H
ATOM    864  CD  LYS A  53     -15.627 160.691 -50.588  1.00  2.73           C
ATOM    865 1HD  LYS A  53     -16.344 159.885 -50.746  1.00  2.73           H
ATOM    866 2HD  LYS A  53     -16.084 161.633 -50.885  1.00  2.73           H
ATOM    867  CE  LYS A  53     -14.385 160.451 -51.436  1.00  2.73           C
ATOM    868 1HE  LYS A  53     -13.685 161.272 -51.272  1.00  2.73           H
ATOM    869 2HE  LYS A  53     -13.910 159.520 -51.119  1.00  2.73           H
ATOM    870  NZ  LYS A  53     -14.700 160.367 -52.900  1.00  2.73           N
ATOM    871 1HZ  LYS A  53     -15.134 161.230 -53.211  1.00  2.73           H
ATOM    872 2HZ  LYS A  53     -15.333 159.595 -53.067  1.00  2.73           H
ATOM    873 3HZ  LYS A  53     -13.848 160.214 -53.425  1.00  2.73           H
ATOM    874  N   SER A  54     -17.518 163.122 -46.090  1.00  1.57           N
ATOM    875  H   SER A  54     -16.824 163.674 -46.590  1.00  1.57           H
ATOM    876  CA  SER A  54     -18.651 163.820 -45.493  1.00  1.57           C
ATOM    877  HA  SER A  54     -18.865 163.419 -44.504  1.00  1.57           H
ATOM    878  C   SER A  54     -19.861 163.628 -46.399  1.00  1.57           C
ATOM    879  O   SER A  54     -19.717 163.122 -47.512  1.00  1.57           O
ATOM    880  CB  SER A  54     -18.318 165.306 -45.397  1.00  1.57           C
ATOM    881 1HB  SER A  54     -19.128 165.837 -44.896  1.00  1.57           H
ATOM    882 2HB  SER A  54     -17.398 165.431 -44.823  1.00  1.57           H
ATOM    883  OG  SER A  54     -18.135 165.828 -46.702  1.00  1.57           O
ATOM    884  HG  SER A  54     -17.367 166.420 -46.684  1.00  1.57           H
ATOM    885  N   LYS A  55     -21.043 164.055 -45.973  1.00  2.77           N
ATOM    886  H   LYS A  55     -21.118 164.458 -45.040  1.00  2.77           H
ATOM    887  CA  LYS A  55     -22.248 163.963 -46.807  1.00  2.77           C
ATOM    888  HA  LYS A  55     -22.384 162.925 -47.110  1.00  2.77           H
ATOM    889  C   LYS A  55     -22.090 164.801 -48.078  1.00  2.77           C
ATOM    890  O   LYS A  55     -22.523 164.397 -49.155  1.00  2.77           O
ATOM    891  CB  LYS A  55     -23.471 164.401 -45.988  1.00  2.77           C
ATOM    892 1HB  LYS A  55     -23.392 163.959 -44.995  1.00  2.77           H
ATOM    893 2HB  LYS A  55     -23.454 165.486 -45.885  1.00  2.77           H
ATOM    894  CG  LYS A  55     -24.816 163.987 -46.574  1.00  2.77           C
ATOM    895 1HG  LYS A  55     -24.916 164.407 -47.573  1.00  2.77           H
ATOM    896 2HG  LYS A  55     -24.858 162.899 -46.639  1.00  2.77           H
ATOM    897  CD  LYS A  55     -25.968 164.489 -45.707  1.00  2.77           C
ATOM    898 1HD  LYS A  55     -25.865 164.076 -44.702  1.00  2.77           H
ATOM    899 2HD  LYS A  55     -25.926 165.577 -45.655  1.00  2.77           H
ATOM    900  CE  LYS A  55     -27.317 164.068 -46.287  1.00  2.77           C
ATOM    901 1HE  LYS A  55     -27.425 164.504 -47.283  1.00  2.77           H
ATOM    902 2HE  LYS A  55     -27.327 162.981 -46.386  1.00  2.77           H
ATOM    903  NZ  LYS A  55     -28.479 164.485 -45.433  1.00  2.77           N
ATOM    904 1HZ  LYS A  55     -28.410 164.056 -44.516  1.00  2.77           H
ATOM    905 2HZ  LYS A  55     -29.346 164.177 -45.858  1.00  2.77           H
ATOM    906 3HZ  LYS A  55     -28.501 165.491 -45.327  1.00  2.77           H
ATOM    907  N   ASP A  56     -21.392 165.924 -47.975  1.00-10.65           N
ATOM    908  H   ASP A  56     -21.091 166.227 -47.050  1.00-10.65           H
ATOM    909  CA  ASP A  56     -21.047 166.773 -49.124  1.00-10.65           C
ATOM    910  HA  ASP A  56     -21.957 167.020 -49.671  1.00-10.65           H
ATOM    911  C   ASP A  56     -20.065 166.113 -50.096  1.00-10.65           C
ATOM    912  O   ASP A  56     -19.962 166.492 -51.267  1.00-10.65           O
ATOM    913  CB  ASP A  56     -20.405 168.072 -48.630  1.00-10.65           C
ATOM    914 1HB  ASP A  56     -21.026 168.499 -47.843  1.00-10.65           H
ATOM    915 2HB  ASP A  56     -19.422 167.845 -48.216  1.00-10.65           H
ATOM    916  CG  ASP A  56     -20.243 169.099 -49.740  1.00-10.65           C
ATOM    917  OD1 ASP A  56     -21.243 169.448 -50.404  1.00-10.65           O
ATOM    918  OD2 ASP A  56     -19.119 169.598 -49.951  1.00-10.65           O
ATOM    919  N   GLY A  57     -19.350 165.103 -49.621  1.00-12.06           N
ATOM    920  H   GLY A  57     -19.485 164.804 -48.660  1.00-12.06           H
ATOM    921  CA  GLY A  57     -18.415 164.349 -50.444  1.00-12.06           C
ATOM    922 1HA  GLY A  57     -18.481 163.299 -50.160  1.00-12.06           H
ATOM    923 2HA  GLY A  57     -18.699 164.429 -51.493  1.00-12.06           H
ATOM    924  C   GLY A  57     -16.970 164.773 -50.299  1.00-12.06           C
ATOM    925  O   GLY A  57     -16.095 164.241 -50.984  1.00-12.06           O
ATOM    926  N   THR A  58     -16.698 165.715 -49.407  1.00 -6.59           N
ATOM    927  H   THR A  58     -17.436 166.132 -48.863  1.00 -6.59           H
ATOM    928  CA  THR A  58     -15.317 166.115 -49.145  1.00 -6.59           C
ATOM    929  HA  THR A  58     -14.789 166.213 -50.092  1.00 -6.59           H
ATOM    930  C   THR A  58     -14.678 165.009 -48.306  1.00 -6.59           C
ATOM    931  O   THR A  58     -15.369 164.364 -47.507  1.00 -6.59           O
ATOM    932  CB  THR A  58     -15.216 167.450 -48.366  1.00 -6.59           C
ATOM    933  HB  THR A  58     -14.169 167.661 -48.147  1.00 -6.59           H
ATOM    934  OG1 THR A  58     -15.953 167.369 -47.144  1.00 -6.59           O
ATOM    935  HG1 THR A  58     -15.665 168.102 -46.583  1.00 -6.59           H
ATOM    936  CG2 THR A  58     -15.802 168.599 -49.154  1.00 -6.59           C
ATOM    937 1HG2 THR A  58     -15.250 168.729 -50.085  1.00 -6.59           H
ATOM    938 2HG2 THR A  58     -15.726 169.514 -48.569  1.00 -6.59           H
ATOM    939 3HG2 THR A  58     -16.851 168.410 -49.377  1.00 -6.59           H
ATOM    940  N   PRO A  59     -13.375 164.739 -48.484  1.00  0.07           N
ATOM    941  CA  PRO A  59     -12.803 163.689 -47.636  1.00  0.07           C
ATOM    942  HA  PRO A  59     -13.308 162.744 -47.815  1.00  0.07           H
ATOM    943  C   PRO A  59     -12.804 163.995 -46.149  1.00  0.07           C
ATOM    944  O   PRO A  59     -12.711 165.152 -45.732  1.00  0.07           O
ATOM    945  CB  PRO A  59     -11.354 163.617 -48.116  1.00  0.07           C
ATOM    946 1HB  PRO A  59     -10.720 164.244 -47.489  1.00  0.07           H
ATOM    947 2HB  PRO A  59     -11.005 162.589 -48.102  1.00  0.07           H
ATOM    948  CG  PRO A  59     -11.387 164.147 -49.494  1.00  0.07           C
ATOM    949 1HG  PRO A  59     -10.403 164.495 -49.807  1.00  0.07           H
ATOM    950 2HG  PRO A  59     -11.767 163.386 -50.177  1.00  0.07           H
ATOM    951  CD  PRO A  59     -12.353 165.282 -49.396  1.00  0.07           C
ATOM    952 1HD  PRO A  59     -11.875 166.158 -48.955  1.00  0.07           H
ATOM    953 2HD  PRO A  59     -12.771 165.514 -50.374  1.00  0.07           H
ATOM    954  N   VAL A  60     -12.831 162.930 -45.363  1.00 36.33           N
ATOM    955  H   VAL A  60     -13.080 162.030 -45.762  1.00 36.33           H
ATOM    956  CA  VAL A  60     -12.489 162.977 -43.941  1.00 36.33           C
ATOM    957  HA  VAL A  60     -12.310 164.006 -43.633  1.00 36.33           H
ATOM    958  C   VAL A  60     -11.194 162.172 -43.803  1.00 36.33           C
ATOM    959  O   VAL A  60     -10.238 162.594 -43.143  1.00 36.33           O
ATOM    960  CB  VAL A  60     -13.623 162.371 -43.070  1.00 36.33           C
ATOM    961  HB  VAL A  60     -13.767 161.336 -43.371  1.00 36.33           H
ATOM    962  CG1 VAL A  60     -13.270 162.398 -41.581  1.00 36.33           C
ATOM    963 1HG1 VAL A  60     -14.083 161.960 -41.002  1.00 36.33           H
ATOM    964 2HG1 VAL A  60     -13.108 163.426 -41.250  1.00 36.33           H
ATOM    965 3HG1 VAL A  60     -12.367 161.820 -41.399  1.00 36.33           H
ATOM    966  CG2 VAL A  60     -14.945 163.128 -43.294  1.00 36.33           C
ATOM    967 1HG2 VAL A  60     -15.732 162.693 -42.675  1.00 36.33           H
ATOM    968 2HG2 VAL A  60     -15.248 163.059 -44.335  1.00 36.33           H
ATOM    969 3HG2 VAL A  60     -14.823 164.178 -43.028  1.00 36.33           H
ATOM    970  N   ASP A  61     -11.137 161.030 -44.478  1.00  9.60           N
ATOM    971  H   ASP A  61     -11.947 160.709 -44.998  1.00  9.60           H
ATOM    972  CA  ASP A  61      -9.914 160.226 -44.527  1.00  9.60           C
ATOM    973  HA  ASP A  61      -9.490 160.143 -43.528  1.00  9.60           H
ATOM    974  C   ASP A  61      -8.869 160.851 -45.439  1.00  9.60           C
ATOM    975  O   ASP A  61      -9.197 161.339 -46.523  1.00  9.60           O
ATOM    976  CB  ASP A  61     -10.201 158.841 -45.107  1.00  9.60           C
ATOM    977 1HB  ASP A  61     -11.117 158.889 -45.691  1.00  9.60           H
ATOM    978 2HB  ASP A  61      -9.379 158.565 -45.767  1.00  9.60           H
ATOM    979  CG  ASP A  61     -10.330 157.770 -44.058  1.00  9.60           C
ATOM    980  OD1 ASP A  61      -9.656 157.856 -43.009  1.00  9.60           O
ATOM    981  OD2 ASP A  61     -11.092 156.811 -44.290  1.00  9.60           O
ATOM    982  N   ALA A  62      -7.610 160.783 -45.027  1.00  4.56           N
ATOM    983  H   ALA A  62      -7.406 160.356 -44.127  1.00  4.56           H
ATOM    984  CA  ALA A  62      -6.505 161.330 -45.814  1.00  4.56           C
ATOM    985  HA  ALA A  62      -6.917 161.929 -46.626  1.00  4.56           H
ATOM    986  C   ALA A  62      -5.606 160.267 -46.457  1.00  4.56           C
ATOM    987  O   ALA A  62      -4.891 160.571 -47.414  1.00  4.56           O
ATOM    988  CB  ALA A  62      -5.678 162.269 -44.933  1.00  4.56           C
ATOM    989 1HB  ALA A  62      -5.243 161.721 -44.098  1.00  4.56           H
ATOM    990 2HB  ALA A  62      -6.313 163.069 -44.549  1.00  4.56           H
ATOM    991 3HB  ALA A  62      -4.874 162.713 -45.525  1.00  4.56           H
ATOM    992  N   SER A  63      -5.630 159.035 -45.963  1.00 -1.32           N
ATOM    993  H   SER A  63      -6.249 158.798 -45.202  1.00 -1.32           H
ATOM    994  CA  SER A  63      -4.769 157.978 -46.501  1.00 -1.32           C
ATOM    995  HA  SER A  63      -4.615 158.145 -47.567  1.00 -1.32           H
ATOM    996  C   SER A  63      -5.384 156.593 -46.319  1.00 -1.32           C
ATOM    997  O   SER A  63      -6.247 156.407 -45.458  1.00 -1.32           O
ATOM    998  CB  SER A  63      -3.411 158.019 -45.793  1.00 -1.32           C
ATOM    999 1HB  SER A  63      -2.742 157.294 -46.254  1.00 -1.32           H
ATOM   1000 2HB  SER A  63      -2.979 159.014 -45.903  1.00 -1.32           H
ATOM   1001  OG  SER A  63      -3.544 157.718 -44.413  1.00 -1.32           O
ATOM   1002  HG  SER A  63      -3.834 158.518 -43.947  1.00 -1.32           H
ATOM   1003  N   VAL A  64      -4.913 155.623 -47.095  1.00 -3.19           N
ATOM   1004  H   VAL A  64      -4.192 155.848 -47.777  1.00 -3.19           H
ATOM   1005  CA  VAL A  64      -5.377 154.232 -47.017  1.00 -3.19           C
ATOM   1006  HA  VAL A  64      -6.460 154.213 -47.123  1.00 -3.19           H
ATOM   1007  C   VAL A  64      -5.004 153.654 -45.650  1.00 -3.19           C
ATOM   1008  O   VAL A  64      -5.794 152.949 -45.008  1.00 -3.19           O
ATOM   1009  CB  VAL A  64      -4.728 153.367 -48.151  1.00 -3.19           C
ATOM   1010  HB  VAL A  64      -3.649 153.372 -48.013  1.00 -3.19           H
ATOM   1011  CG1 VAL A  64      -5.208 151.911 -48.115  1.00 -3.19           C
ATOM   1012 1HG1 VAL A  64      -4.746 151.347 -48.927  1.00 -3.19           H
ATOM   1013 2HG1 VAL A  64      -6.293 151.871 -48.225  1.00 -3.19           H
ATOM   1014 3HG1 VAL A  64      -4.924 151.446 -47.172  1.00 -3.19           H
ATOM   1015  CG2 VAL A  64      -5.024 153.953 -49.542  1.00 -3.19           C
ATOM   1016 1HG2 VAL A  64      -6.096 153.970 -49.715  1.00 -3.19           H
ATOM   1017 2HG2 VAL A  64      -4.551 153.339 -50.308  1.00 -3.19           H
ATOM   1018 3HG2 VAL A  64      -4.634 154.966 -49.626  1.00 -3.19           H
ATOM   1019  N   ASP A  65      -3.816 154.017 -45.177  1.00-10.44           N
ATOM   1020  H   ASP A  65      -3.200 154.575 -45.769  1.00-10.44           H
ATOM   1021  CA  ASP A  65      -3.345 153.639 -43.843  1.00-10.44           C
ATOM   1022  HA  ASP A  65      -3.339 152.554 -43.737  1.00-10.44           H
ATOM   1023  C   ASP A  65      -4.275 154.217 -42.790  1.00-10.44           C
ATOM   1024  O   ASP A  65      -4.580 153.566 -41.798  1.00-10.44           O
ATOM   1025  CB  ASP A  65      -1.948 154.208 -43.561  1.00-10.44           C
ATOM   1026 1HB  ASP A  65      -1.879 155.214 -43.976  1.00-10.44           H
ATOM   1027 2HB  ASP A  65      -1.814 154.272 -42.481  1.00-10.44           H
ATOM   1028  CG  ASP A  65      -0.831 153.345 -44.112  1.00-10.44           C
ATOM   1029  OD1 ASP A  65      -0.821 152.129 -43.827  1.00-10.44           O
ATOM   1030  OD2 ASP A  65       0.091 153.864 -44.786  1.00-10.44           O
ATOM   1031  N   GLY A  66      -4.738 155.437 -43.017  1.00-10.74           N
ATOM   1032  H   GLY A  66      -4.459 155.931 -43.858  1.00-10.74           H
ATOM   1033  CA  GLY A  66      -5.631 156.107 -42.090  1.00-10.74           C
ATOM   1034 1HA  GLY A  66      -5.164 156.148 -41.107  1.00-10.74           H
ATOM   1035 2HA  GLY A  66      -5.794 157.123 -42.444  1.00-10.74           H
ATOM   1036  C   GLY A  66      -6.976 155.425 -41.958  1.00-10.74           C
ATOM   1037  O   GLY A  66      -7.512 155.341 -40.853  1.00-10.74           O
ATOM   1038  N   THR A  67      -7.507 154.877 -43.042  1.00-14.57           N
ATOM   1039  H   THR A  67      -7.062 154.999 -43.948  1.00-14.57           H
ATOM   1040  CA  THR A  67      -8.741 154.099 -42.949  1.00-14.57           C
ATOM   1041  HA  THR A  67      -9.503 154.711 -42.467  1.00-14.57           H
ATOM   1042  C   THR A  67      -8.483 152.863 -42.084  1.00-14.57           C
ATOM   1043  O   THR A  67      -9.276 152.542 -41.199  1.00-14.57           O
ATOM   1044  CB  THR A  67      -9.252 153.683 -44.346  1.00-14.57           C
ATOM   1045  HB  THR A  67      -8.550 152.981 -44.791  1.00-14.57           H
ATOM   1046  OG1 THR A  67      -9.337 154.842 -45.177  1.00-14.57           O
ATOM   1047  HG1 THR A  67      -9.986 155.445 -44.784  1.00-14.57           H
ATOM   1048  CG2 THR A  67     -10.638 153.064 -44.304  1.00-14.57           C
ATOM   1049 1HG2 THR A  67     -11.346 153.767 -43.860  1.00-14.57           H
ATOM   1050 2HG2 THR A  67     -10.623 152.143 -43.721  1.00-14.57           H
ATOM   1051 3HG2 THR A  67     -10.960 152.834 -45.319  1.00-14.57           H
ATOM   1052  N   TRP A  68      -7.345 152.198 -42.257  1.00  9.54           N
ATOM   1053  H   TRP A  68      -6.687 152.485 -42.976  1.00  9.54           H
ATOM   1054  CA  TRP A  68      -7.023 151.054 -41.400  1.00  9.54           C
ATOM   1055  HA  TRP A  68      -7.873 150.374 -41.416  1.00  9.54           H
ATOM   1056  C   TRP A  68      -6.807 151.447 -39.938  1.00  9.54           C
ATOM   1057  O   TRP A  68      -7.128 150.664 -39.048  1.00  9.54           O
ATOM   1058  CB  TRP A  68      -5.795 150.280 -41.888  1.00  9.54           C
ATOM   1059 1HB  TRP A  68      -4.950 150.959 -41.990  1.00  9.54           H
ATOM   1060 2HB  TRP A  68      -5.547 149.541 -41.125  1.00  9.54           H
ATOM   1061  CG  TRP A  68      -5.999 149.534 -43.181  1.00  9.54           C
ATOM   1062  CD1 TRP A  68      -5.262 149.648 -44.322  1.00  9.54           C
ATOM   1063  HD1 TRP A  68      -4.440 150.342 -44.444  1.00  9.54           H
ATOM   1064  CD2 TRP A  68      -6.965 148.497 -43.455  1.00  9.54           C
ATOM   1065  NE1 TRP A  68      -5.669 148.752 -45.276  1.00  9.54           N
ATOM   1066  HE1 TRP A  68      -5.239 148.640 -46.191  1.00  9.54           H
ATOM   1067  CE2 TRP A  68      -6.719 148.030 -44.779  1.00  9.54           C
ATOM   1068  CE3 TRP A  68      -8.022 147.919 -42.719  1.00  9.54           C
ATOM   1069  HE3 TRP A  68      -8.231 148.246 -41.714  1.00  9.54           H
ATOM   1070  CZ2 TRP A  68      -7.485 147.008 -45.371  1.00  9.54           C
ATOM   1071  HZ2 TRP A  68      -7.268 146.667 -46.371  1.00  9.54           H
ATOM   1072  CZ3 TRP A  68      -8.804 146.894 -43.318  1.00  9.54           C
ATOM   1073  HZ3 TRP A  68      -9.618 146.445 -42.767  1.00  9.54           H
ATOM   1074  CH2 TRP A  68      -8.514 146.446 -44.638  1.00  9.54           C
ATOM   1075  HH2 TRP A  68      -9.105 145.653 -45.074  1.00  9.54           H
ATOM   1076  N   GLN A  69      -6.335 152.656 -39.660  1.00-25.88           N
ATOM   1077  H   GLN A  69      -6.036 153.264 -40.417  1.00-25.88           H
ATOM   1078  CA  GLN A  69      -6.229 153.122 -38.276  1.00-25.88           C
ATOM   1079  HA  GLN A  69      -5.657 152.393 -37.705  1.00-25.88           H
ATOM   1080  C   GLN A  69      -7.605 153.216 -37.637  1.00-25.88           C
ATOM   1081  O   GLN A  69      -7.776 152.851 -36.476  1.00-25.88           O
ATOM   1082  CB  GLN A  69      -5.536 154.485 -38.173  1.00-25.88           C
ATOM   1083 1HB  GLN A  69      -6.055 155.189 -38.818  1.00-25.88           H
ATOM   1084 2HB  GLN A  69      -5.630 154.838 -37.146  1.00-25.88           H
ATOM   1085  CG  GLN A  69      -4.058 154.480 -38.537  1.00-25.88           C
ATOM   1086 1HG  GLN A  69      -3.530 153.801 -37.875  1.00-25.88           H
ATOM   1087 2HG  GLN A  69      -3.940 154.128 -39.553  1.00-25.88           H
ATOM   1088  CD  GLN A  69      -3.414 155.839 -38.433  1.00-25.88           C
ATOM   1089  OE1 GLN A  69      -4.073 156.869 -38.513  1.00-25.88           O
ATOM   1090  NE2 GLN A  69      -2.121 155.861 -38.272  1.00-25.88           N
ATOM   1091 1HE2 GLN A  69      -1.666 156.751 -38.123  1.00-25.88           H
ATOM   1092 2HE2 GLN A  69      -1.590 155.002 -38.309  1.00-25.88           H
ATOM   1093  N   ARG A  70      -8.613 153.641 -38.387  1.00-19.60           N
ATOM   1094  H   ARG A  70      -8.442 153.927 -39.348  1.00-19.60           H
ATOM   1095  CA  ARG A  70      -9.976 153.694 -37.834  1.00-19.60           C
ATOM   1096  HA  ARG A  70      -9.947 154.233 -36.885  1.00-19.60           H
ATOM   1097  C   ARG A  70     -10.492 152.295 -37.548  1.00-19.60           C
ATOM   1098  O   ARG A  70     -11.129 152.068 -36.521  1.00-19.60           O
ATOM   1099  CB  ARG A  70     -10.954 154.399 -38.785  1.00-19.60           C
ATOM   1100 1HB  ARG A  70     -10.973 153.848 -39.723  1.00-19.60           H
ATOM   1101 2HB  ARG A  70     -11.957 154.376 -38.358  1.00-19.60           H
ATOM   1102  CG  ARG A  70     -10.585 155.828 -39.100  1.00-19.60           C
ATOM   1103 1HG  ARG A  70     -10.537 156.410 -38.181  1.00-19.60           H
ATOM   1104 2HG  ARG A  70      -9.612 155.846 -39.582  1.00-19.60           H
ATOM   1105  CD  ARG A  70     -11.603 156.449 -40.036  1.00-19.60           C
ATOM   1106 1HD  ARG A  70     -11.798 155.762 -40.861  1.00-19.60           H
ATOM   1107 2HD  ARG A  70     -12.533 156.630 -39.496  1.00-19.60           H
ATOM   1108  NE  ARG A  70     -11.073 157.705 -40.577  1.00-19.60           N
ATOM   1109  HE  ARG A  70     -10.584 157.638 -41.470  1.00-19.60           H
ATOM   1110  CZ  ARG A  70     -11.130 158.908 -40.028  1.00-19.60           C
ATOM   1111  NH1 ARG A  70     -10.497 159.876 -40.618  1.00-19.60           N
ATOM   1112 1HH1 ARG A  70      -9.990 159.691 -41.467  1.00-19.60           H
ATOM   1113 2HH1 ARG A  70     -10.494 160.797 -40.197  1.00-19.60           H
ATOM   1114  NH2 ARG A  70     -11.766 159.190 -38.927  1.00-19.60           N
ATOM   1115 1HH2 ARG A  70     -12.246 158.461 -38.415  1.00-19.60           H
ATOM   1116 2HH2 ARG A  70     -11.765 160.139 -38.587  1.00-19.60           H
ATOM   1117  N   VAL A  71     -10.202 151.354 -38.434  1.00 -3.19           N
ATOM   1118  H   VAL A  71      -9.683 151.599 -39.271  1.00 -3.19           H
ATOM   1119  CA  VAL A  71     -10.633 149.968 -38.239  1.00 -3.19           C
ATOM   1120  HA  VAL A  71     -11.709 149.961 -38.067  1.00 -3.19           H
ATOM   1121  C   VAL A  71      -9.955 149.426 -36.977  1.00 -3.19           C
ATOM   1122  O   VAL A  71     -10.619 148.840 -36.119  1.00 -3.19           O
ATOM   1123  CB  VAL A  71     -10.321 149.089 -39.499  1.00 -3.19           C
ATOM   1124  HB  VAL A  71      -9.255 149.150 -39.708  1.00 -3.19           H
ATOM   1125  CG1 VAL A  71     -10.687 147.613 -39.294  1.00 -3.19           C
ATOM   1126 1HG1 VAL A  71     -10.387 147.037 -40.170  1.00 -3.19           H
ATOM   1127 2HG1 VAL A  71     -11.764 147.513 -39.153  1.00 -3.19           H
ATOM   1128 3HG1 VAL A  71     -10.170 147.213 -38.423  1.00 -3.19           H
ATOM   1129  CG2 VAL A  71     -11.091 149.607 -40.729  1.00 -3.19           C
ATOM   1130 1HG2 VAL A  71     -10.828 150.641 -40.937  1.00 -3.19           H
ATOM   1131 2HG2 VAL A  71     -12.166 149.546 -40.550  1.00 -3.19           H
ATOM   1132 3HG2 VAL A  71     -10.840 149.007 -41.604  1.00 -3.19           H
ATOM   1133  N   ALA A  72      -8.662 149.687 -36.818  1.00-18.85           N
ATOM   1134  H   ALA A  72      -8.160 150.187 -37.549  1.00-18.85           H
ATOM   1135  CA  ALA A  72      -7.919 149.253 -35.637  1.00-18.85           C
ATOM   1136  HA  ALA A  72      -8.042 148.176 -35.531  1.00-18.85           H
ATOM   1137  C   ALA A  72      -8.433 149.898 -34.345  1.00-18.85           C
ATOM   1138  O   ALA A  72      -8.542 149.228 -33.322  1.00-18.85           O
ATOM   1139  CB  ALA A  72      -6.426 149.545 -35.832  1.00-18.85           C
ATOM   1140 1HB  ALA A  72      -6.058 149.024 -36.714  1.00-18.85           H
ATOM   1141 2HB  ALA A  72      -5.865 149.205 -34.959  1.00-18.85           H
ATOM   1142 3HB  ALA A  72      -6.269 150.615 -35.962  1.00-18.85           H
ATOM   1143  N   ARG A  73      -8.771 151.182 -34.375  1.00-28.82           N
ATOM   1144  H   ARG A  73      -8.629 151.724 -35.227  1.00-28.82           H
ATOM   1145  CA  ARG A  73      -9.326 151.831 -33.185  1.00-28.82           C
ATOM   1146  HA  ARG A  73      -8.679 151.607 -32.338  1.00-28.82           H
ATOM   1147  C   ARG A  73     -10.687 151.274 -32.816  1.00-28.82           C
ATOM   1148  O   ARG A  73     -10.925 151.061 -31.645  1.00-28.82           O
ATOM   1149  CB  ARG A  73      -9.442 153.356 -33.338  1.00-28.82           C
ATOM   1150 1HB  ARG A  73      -9.901 153.579 -34.301  1.00-28.82           H
ATOM   1151 2HB  ARG A  73     -10.112 153.718 -32.557  1.00-28.82           H
ATOM   1152  CG  ARG A  73      -8.132 154.142 -33.212  1.00-28.82           C
ATOM   1153 1HG  ARG A  73      -7.426 153.784 -33.957  1.00-28.82           H
ATOM   1154 2HG  ARG A  73      -8.336 155.195 -33.406  1.00-28.82           H
ATOM   1155  CD  ARG A  73      -7.510 154.010 -31.815  1.00-28.82           C
ATOM   1156 1HD  ARG A  73      -8.241 154.324 -31.070  1.00-28.82           H
ATOM   1157 2HD  ARG A  73      -7.258 152.964 -31.638  1.00-28.82           H
ATOM   1158  NE  ARG A  73      -6.290 154.814 -31.658  1.00-28.82           N
ATOM   1159  HE  ARG A  73      -6.064 155.474 -32.399  1.00-28.82           H
ATOM   1160  CZ  ARG A  73      -5.448 154.779 -30.635  1.00-28.82           C
ATOM   1161  NH1 ARG A  73      -4.423 155.576 -30.641  1.00-28.82           N
ATOM   1162 1HH1 ARG A  73      -4.298 156.218 -31.416  1.00-28.82           H
ATOM   1163 2HH1 ARG A  73      -3.757 155.538 -29.879  1.00-28.82           H
ATOM   1164  NH2 ARG A  73      -5.587 153.996 -29.599  1.00-28.82           N
ATOM   1165 1HH2 ARG A  73      -6.334 153.313 -29.580  1.00-28.82           H
ATOM   1166 2HH2 ARG A  73      -4.958 154.101 -28.814  1.00-28.82           H
ATOM   1167  N   ALA A  74     -11.571 150.983 -33.759  1.00 -8.67           N
ATOM   1168  H   ALA A  74     -11.346 151.146 -34.735  1.00 -8.67           H
ATOM   1169  CA  ALA A  74     -12.891 150.455 -33.393  1.00 -8.67           C
ATOM   1170  HA  ALA A  74     -13.351 151.144 -32.683  1.00 -8.67           H
ATOM   1171  C   ALA A  74     -12.801 149.084 -32.709  1.00 -8.67           C
ATOM   1172  O   ALA A  74     -13.621 148.736 -31.855  1.00 -8.67           O
ATOM   1173  CB  ALA A  74     -13.779 150.380 -34.626  1.00 -8.67           C
ATOM   1174 1HB  ALA A  74     -13.324 149.735 -35.378  1.00 -8.67           H
ATOM   1175 2HB  ALA A  74     -13.919 151.377 -35.034  1.00 -8.67           H
ATOM   1176 3HB  ALA A  74     -14.755 149.982 -34.348  1.00 -8.67           H
ATOM   1177  N   LEU A  75     -11.768 148.327 -33.050  1.00-13.13           N
ATOM   1178  H   LEU A  75     -11.131 148.654 -33.767  1.00-13.13           H
ATOM   1179  CA  LEU A  75     -11.497 147.035 -32.420  1.00-13.13           C
ATOM   1180  HA  LEU A  75     -12.418 146.457 -32.357  1.00-13.13           H
ATOM   1181  C   LEU A  75     -10.915 147.157 -31.012  1.00-13.13           C
ATOM   1182  O   LEU A  75     -10.848 146.159 -30.292  1.00-13.13           O
ATOM   1183  CB  LEU A  75     -10.483 146.268 -33.272  1.00-13.13           C
ATOM   1184 1HB  LEU A  75      -9.609 146.905 -33.392  1.00-13.13           H
ATOM   1185 2HB  LEU A  75     -10.169 145.385 -32.719  1.00-13.13           H
ATOM   1186  CG  LEU A  75     -10.927 145.804 -34.662  1.00-13.13           C
ATOM   1187  HG  LEU A  75     -11.455 146.614 -35.151  1.00-13.13           H
ATOM   1188  CD1 LEU A  75      -9.703 145.466 -35.502  1.00-13.13           C
ATOM   1189 1HD1 LEU A  75     -10.016 145.062 -36.465  1.00-13.13           H
ATOM   1190 2HD1 LEU A  75      -9.081 144.737 -34.984  1.00-13.13           H
ATOM   1191 3HD1 LEU A  75      -9.126 146.371 -35.678  1.00-13.13           H
ATOM   1192  CD2 LEU A  75     -11.862 144.607 -34.568  1.00-13.13           C
ATOM   1193 1HD2 LEU A  75     -11.370 143.781 -34.055  1.00-13.13           H
ATOM   1194 2HD2 LEU A  75     -12.143 144.283 -35.570  1.00-13.13           H
ATOM   1195 3HD2 LEU A  75     -12.769 144.883 -34.032  1.00-13.13           H
ATOM   1196  N   ALA A  76     -10.454 148.345 -30.640  1.00-11.55           N
ATOM   1197  H   ALA A  76     -10.579 149.143 -31.253  1.00-11.55           H
ATOM   1198  CA  ALA A  76      -9.673 148.541 -29.420  1.00-11.55           C
ATOM   1199  HA  ALA A  76      -9.805 147.667 -28.784  1.00-11.55           H
ATOM   1200  C   ALA A  76     -10.033 149.777 -28.575  1.00-11.55           C
ATOM   1201  O   ALA A  76      -9.249 150.178 -27.716  1.00-11.55           O
ATOM   1202  CB  ALA A  76      -8.198 148.611 -29.834  1.00-11.55           C
ATOM   1203 1HB  ALA A  76      -7.918 147.690 -30.342  1.00-11.55           H
ATOM   1204 2HB  ALA A  76      -7.570 148.742 -28.954  1.00-11.55           H
ATOM   1205 3HB  ALA A  76      -8.044 149.451 -30.513  1.00-11.55           H
ATOM   1206  N   ASP A  77     -11.140 150.449 -28.852  1.00  5.19           N
ATOM   1207  H   ASP A  77     -11.777 150.099 -29.553  1.00  5.19           H
ATOM   1208  CA  ASP A  77     -11.391 151.774 -28.271  1.00  5.19           C
ATOM   1209  HA  ASP A  77     -10.490 152.370 -28.416  1.00  5.19           H
ATOM   1210  C   ASP A  77     -11.724 151.781 -26.777  1.00  5.19           C
ATOM   1211  O   ASP A  77     -11.155 152.561 -26.010  1.00  5.19           O
ATOM   1212  CB  ASP A  77     -12.545 152.451 -29.028  1.00  5.19           C
ATOM   1213 1HB  ASP A  77     -12.419 152.282 -30.094  1.00  5.19           H
ATOM   1214 2HB  ASP A  77     -13.490 152.001 -28.725  1.00  5.19           H
ATOM   1215  CG  ASP A  77     -12.611 153.955 -28.799  1.00  5.19           C
ATOM   1216  OD1 ASP A  77     -11.725 154.550 -28.149  1.00  5.19           O
ATOM   1217  OD2 ASP A  77     -13.558 154.585 -29.323  1.00  5.19           O
ATOM   1218  N   VAL A  78     -12.683 150.957 -26.372  1.00 12.00           N
ATOM   1219  H   VAL A  78     -13.091 150.312 -27.035  1.00 12.00           H
ATOM   1220  CA  VAL A  78     -13.262 151.057 -25.024  1.00 12.00           C
ATOM   1221  HA  VAL A  78     -12.628 151.708 -24.426  1.00 12.00           H
ATOM   1222  C   VAL A  78     -13.432 149.774 -24.211  1.00 12.00           C
ATOM   1223  O   VAL A  78     -13.718 149.846 -23.021  1.00 12.00           O
ATOM   1224  CB  VAL A  78     -14.674 151.726 -25.086  1.00 12.00           C
ATOM   1225  HB  VAL A  78     -15.083 151.755 -24.078  1.00 12.00           H
ATOM   1226  CG1 VAL A  78     -14.590 153.175 -25.592  1.00 12.00           C
ATOM   1227 1HG1 VAL A  78     -14.273 153.205 -26.632  1.00 12.00           H
ATOM   1228 2HG1 VAL A  78     -13.885 153.738 -24.982  1.00 12.00           H
ATOM   1229 3HG1 VAL A  78     -15.570 153.645 -25.507  1.00 12.00           H
ATOM   1230  CG2 VAL A  78     -15.640 150.931 -25.983  1.00 12.00           C
ATOM   1231 1HG2 VAL A  78     -15.729 149.905 -25.625  1.00 12.00           H
ATOM   1232 2HG2 VAL A  78     -15.298 150.926 -27.018  1.00 12.00           H
ATOM   1233 3HG2 VAL A  78     -16.629 151.387 -25.939  1.00 12.00           H
ATOM   1234  N   GLU A  79     -13.303 148.598 -24.808  1.00 17.15           N
ATOM   1235  H   GLU A  79     -13.014 148.542 -25.778  1.00 17.15           H
ATOM   1236  CA  GLU A  79     -13.649 147.362 -24.094  1.00 17.15           C
ATOM   1237  HA  GLU A  79     -14.573 147.518 -23.536  1.00 17.15           H
ATOM   1238  C   GLU A  79     -12.574 146.918 -23.103  1.00 17.15           C
ATOM   1239  O   GLU A  79     -12.848 146.167 -22.165  1.00 17.15           O
ATOM   1240  CB  GLU A  79     -13.870 146.222 -25.092  1.00 17.15           C
ATOM   1241 1HB  GLU A  79     -12.953 146.101 -25.667  1.00 17.15           H
ATOM   1242 2HB  GLU A  79     -14.037 145.301 -24.537  1.00 17.15           H
ATOM   1243  CG  GLU A  79     -15.029 146.420 -26.074  1.00 17.15           C
ATOM   1244 1HG  GLU A  79     -14.906 147.370 -26.592  1.00 17.15           H
ATOM   1245 2HG  GLU A  79     -14.985 145.625 -26.816  1.00 17.15           H
ATOM   1246  CD  GLU A  79     -16.401 146.382 -25.424  1.00 17.15           C
ATOM   1247  OE1 GLU A  79     -16.715 145.402 -24.706  1.00 17.15           O
ATOM   1248  OE2 GLU A  79     -17.209 147.311 -25.655  1.00 17.15           O
ATOM   1249  N   ASP A  80     -11.346 147.364 -23.322  1.00 23.71           N
ATOM   1250  H   ASP A  80     -11.187 148.010 -24.087  1.00 23.71           H
ATOM   1251  CA  ASP A  80     -10.190 146.946 -22.524  1.00 23.71           C
ATOM   1252  HA  ASP A  80     -10.522 146.677 -21.521  1.00 23.71           H
ATOM   1253  C   ASP A  80      -9.224 148.128 -22.429  1.00 23.71           C
ATOM   1254  O   ASP A  80      -8.157 148.156 -23.055  1.00 23.71           O
ATOM   1255  CB  ASP A  80      -9.531 145.725 -23.181  1.00 23.71           C
ATOM   1256 1HB  ASP A  80     -10.309 145.002 -23.425  1.00 23.71           H
ATOM   1257 2HB  ASP A  80      -9.047 146.026 -24.110  1.00 23.71           H
ATOM   1258  CG  ASP A  80      -8.515 145.041 -22.282  1.00 23.71           C
ATOM   1259  OD1 ASP A  80      -7.867 144.078 -22.754  1.00 23.71           O
ATOM   1260  OD2 ASP A  80      -8.359 145.404 -21.094  1.00 23.71           O
ATOM   1261  N   LYS A  81      -9.660 149.183 -21.752  1.00 17.99           N
ATOM   1262  H   LYS A  81     -10.506 149.090 -21.187  1.00 17.99           H
ATOM   1263  CA  LYS A  81      -8.974 150.482 -21.815  1.00 17.99           C
ATOM   1264  HA  LYS A  81      -8.866 150.753 -22.863  1.00 17.99           H
ATOM   1265  C   LYS A  81      -7.577 150.505 -21.217  1.00 17.99           C
ATOM   1266  O   LYS A  81      -6.764 151.337 -21.616  1.00 17.99           O
ATOM   1267  CB  LYS A  81      -9.787 151.577 -21.124  1.00 17.99           C
ATOM   1268 1HB  LYS A  81      -9.979 151.270 -20.098  1.00 17.99           H
ATOM   1269 2HB  LYS A  81      -9.180 152.483 -21.097  1.00 17.99           H
ATOM   1270  CG  LYS A  81     -11.109 151.916 -21.787  1.00 17.99           C
ATOM   1271 1HG  LYS A  81     -10.940 152.158 -22.837  1.00 17.99           H
ATOM   1272 2HG  LYS A  81     -11.784 151.065 -21.710  1.00 17.99           H
ATOM   1273  CD  LYS A  81     -11.720 153.118 -21.081  1.00 17.99           C
ATOM   1274 1HD  LYS A  81     -11.849 152.879 -20.025  1.00 17.99           H
ATOM   1275 2HD  LYS A  81     -11.030 153.958 -21.166  1.00 17.99           H
ATOM   1276  CE  LYS A  81     -13.064 153.538 -21.660  1.00 17.99           C
ATOM   1277 1HE  LYS A  81     -12.949 153.754 -22.724  1.00 17.99           H
ATOM   1278 2HE  LYS A  81     -13.787 152.729 -21.531  1.00 17.99           H
ATOM   1279  NZ  LYS A  81     -13.541 154.773 -20.948  1.00 17.99           N
ATOM   1280 1HZ  LYS A  81     -14.430 155.072 -21.334  1.00 17.99           H
ATOM   1281 2HZ  LYS A  81     -12.872 155.525 -21.069  1.00 17.99           H
ATOM   1282 3HZ  LYS A  81     -13.655 154.584 -19.958  1.00 17.99           H
ATOM   1283  N   ALA A  82      -7.254 149.593 -20.311  1.00  6.44           N
ATOM   1284  H   ALA A  82      -7.951 148.917 -20.002  1.00  6.44           H
ATOM   1285  CA  ALA A  82      -5.903 149.522 -19.751  1.00  6.44           C
ATOM   1286  HA  ALA A  82      -5.634 150.500 -19.349  1.00  6.44           H
ATOM   1287  C   ALA A  82      -4.895 149.155 -20.847  1.00  6.44           C
ATOM   1288  O   ALA A  82      -3.718 149.516 -20.782  1.00  6.44           O
ATOM   1289  CB  ALA A  82      -5.859 148.491 -18.617  1.00  6.44           C
ATOM   1290 1HB  ALA A  82      -4.862 148.476 -18.174  1.00  6.44           H
ATOM   1291 2HB  ALA A  82      -6.093 147.497 -19.002  1.00  6.44           H
ATOM   1292 3HB  ALA A  82      -6.585 148.757 -17.847  1.00  6.44           H
ATOM   1293  N   SER A  83      -5.384 148.455 -21.861  1.00-22.06           N
ATOM   1294  H   SER A  83      -6.370 148.211 -21.857  1.00-22.06           H
ATOM   1295  CA  SER A  83      -4.586 148.007 -22.999  1.00-22.06           C
ATOM   1296  HA  SER A  83      -3.543 148.272 -22.839  1.00-22.06           H
ATOM   1297  C   SER A  83      -5.053 148.666 -24.299  1.00-22.06           C
ATOM   1298  O   SER A  83      -4.917 148.086 -25.376  1.00-22.06           O
ATOM   1299  CB  SER A  83      -4.685 146.485 -23.110  1.00-22.06           C
ATOM   1300 1HB  SER A  83      -5.730 146.196 -23.231  1.00-22.06           H
ATOM   1301 2HB  SER A  83      -4.120 146.149 -23.979  1.00-22.06           H
ATOM   1302  OG  SER A  83      -4.149 145.864 -21.950  1.00-22.06           O
ATOM   1303  HG  SER A  83      -4.872 145.547 -21.392  1.00-22.06           H
ATOM   1304  N   ARG A  84      -5.616 149.868 -24.216  1.00 -2.82           N
ATOM   1305  H   ARG A  84      -5.646 150.335 -23.314  1.00 -2.82           H
ATOM   1306  CA  ARG A  84      -6.194 150.545 -25.387  1.00 -2.82           C
ATOM   1307  HA  ARG A  84      -7.004 149.932 -25.781  1.00 -2.82           H
ATOM   1308  C   ARG A  84      -5.194 150.740 -26.522  1.00 -2.82           C
ATOM   1309  O   ARG A  84      -5.490 150.461 -27.686  1.00 -2.82           O
ATOM   1310  CB  ARG A  84      -6.747 151.916 -24.964  1.00 -2.82           C
ATOM   1311 1HB  ARG A  84      -7.439 151.773 -24.138  1.00 -2.82           H
ATOM   1312 2HB  ARG A  84      -5.921 152.537 -24.615  1.00 -2.82           H
ATOM   1313  CG  ARG A  84      -7.473 152.667 -26.068  1.00 -2.82           C
ATOM   1314 1HG  ARG A  84      -6.775 152.871 -26.877  1.00 -2.82           H
ATOM   1315 2HG  ARG A  84      -8.277 152.041 -26.442  1.00 -2.82           H
ATOM   1316  CD  ARG A  84      -8.073 153.979 -25.613  1.00 -2.82           C
ATOM   1317 1HD  ARG A  84      -8.740 153.787 -24.771  1.00 -2.82           H
ATOM   1318 2HD  ARG A  84      -7.282 154.657 -25.288  1.00 -2.82           H
ATOM   1319  NE  ARG A  84      -8.846 154.587 -26.708  1.00 -2.82           N
ATOM   1320  HE  ARG A  84      -9.821 154.314 -26.778  1.00 -2.82           H
ATOM   1321  CZ  ARG A  84      -8.405 155.462 -27.603  1.00 -2.82           C
ATOM   1322  NH1 ARG A  84      -9.238 155.894 -28.504  1.00 -2.82           N
ATOM   1323 1HH1 ARG A  84     -10.188 155.537 -28.503  1.00 -2.82           H
ATOM   1324 2HH1 ARG A  84      -8.947 156.576 -29.192  1.00 -2.82           H
ATOM   1325  NH2 ARG A  84      -7.179 155.914 -27.650  1.00 -2.82           N
ATOM   1326 1HH2 ARG A  84      -6.469 155.523 -27.042  1.00 -2.82           H
ATOM   1327 2HH2 ARG A  84      -6.938 156.642 -28.307  1.00 -2.82           H
ATOM   1328  N   GLU A  85      -4.001 151.207 -26.195  1.00-18.76           N
ATOM   1329  H   GLU A  85      -3.781 151.395 -25.217  1.00-18.76           H
ATOM   1330  CA  GLU A  85      -2.997 151.489 -27.218  1.00-18.76           C
ATOM   1331  HA  GLU A  85      -3.485 151.930 -28.088  1.00-18.76           H
ATOM   1332  C   GLU A  85      -2.325 150.185 -27.629  1.00-18.76           C
ATOM   1333  O   GLU A  85      -1.922 150.001 -28.776  1.00-18.76           O
ATOM   1334  CB  GLU A  85      -1.945 152.472 -26.690  1.00-18.76           C
ATOM   1335 1HB  GLU A  85      -1.365 151.974 -25.913  1.00-18.76           H
ATOM   1336 2HB  GLU A  85      -1.272 152.729 -27.509  1.00-18.76           H
ATOM   1337  CG  GLU A  85      -2.522 153.759 -26.091  1.00-18.76           C
ATOM   1338 1HG  GLU A  85      -3.096 153.501 -25.201  1.00-18.76           H
ATOM   1339 2HG  GLU A  85      -1.700 154.407 -25.785  1.00-18.76           H
ATOM   1340  CD  GLU A  85      -3.433 154.527 -27.040  1.00-18.76           C
ATOM   1341  OE1 GLU A  85      -2.975 155.034 -28.087  1.00-18.76           O
ATOM   1342  OE2 GLU A  85      -4.637 154.665 -26.733  1.00-18.76           O
ATOM   1343  N   HIS A  86      -2.230 149.256 -26.689  1.00-20.73           N
ATOM   1344  H   HIS A  86      -2.589 149.448 -25.763  1.00-20.73           H
ATOM   1345  CA  HIS A  86      -1.559 147.979 -26.928  1.00-20.73           C
ATOM   1346  HA  HIS A  86      -0.588 148.183 -27.380  1.00-20.73           H
ATOM   1347  C   HIS A  86      -2.343 147.085 -27.880  1.00-20.73           C
ATOM   1348  O   HIS A  86      -1.766 146.416 -28.742  1.00-20.73           O
ATOM   1349  CB  HIS A  86      -1.333 147.268 -25.593  1.00-20.73           C
ATOM   1350 1HB  HIS A  86      -2.299 147.050 -25.139  1.00-20.73           H
ATOM   1351 2HB  HIS A  86      -0.818 146.326 -25.779  1.00-20.73           H
ATOM   1352  CG  HIS A  86      -0.527 148.075 -24.623  1.00-20.73           C
ATOM   1353  ND1 HIS A  86      -1.107 148.876 -23.659  1.00-20.73           N
ATOM   1354  CD2 HIS A  86       0.822 148.213 -24.501  1.00-20.73           C
ATOM   1355  HD2 HIS A  86       1.546 147.706 -25.123  1.00-20.73           H
ATOM   1356  CE1 HIS A  86      -0.065 149.459 -22.989  1.00-20.73           C
ATOM   1357  HE1 HIS A  86      -0.184 150.142 -22.158  1.00-20.73           H
ATOM   1358  NE2 HIS A  86       1.135 149.092 -23.496  1.00-20.73           N
ATOM   1359  HE2 HIS A  86       2.057 149.411 -23.201  1.00-20.73           H
ATOM   1360  N   TRP A  87      -3.664 147.086 -27.775  1.00  7.63           N
ATOM   1361  H   TRP A  87      -4.117 147.587 -27.010  1.00  7.63           H
ATOM   1362  CA  TRP A  87      -4.489 146.385 -28.756  1.00  7.63           C
ATOM   1363  HA  TRP A  87      -4.084 145.388 -28.929  1.00  7.63           H
ATOM   1364  C   TRP A  87      -4.484 147.118 -30.088  1.00  7.63           C
ATOM   1365  O   TRP A  87      -4.416 146.483 -31.131  1.00  7.63           O
ATOM   1366  CB  TRP A  87      -5.933 146.253 -28.285  1.00  7.63           C
ATOM   1367 1HB  TRP A  87      -6.275 147.211 -27.895  1.00  7.63           H
ATOM   1368 2HB  TRP A  87      -6.544 145.989 -29.145  1.00  7.63           H
ATOM   1369  CG  TRP A  87      -6.133 145.200 -27.257  1.00  7.63           C
ATOM   1370  CD1 TRP A  87      -6.454 145.377 -25.952  1.00  7.63           C
ATOM   1371  HD1 TRP A  87      -6.586 146.348 -25.487  1.00  7.63           H
ATOM   1372  CD2 TRP A  87      -6.066 143.774 -27.448  1.00  7.63           C
ATOM   1373  NE1 TRP A  87      -6.607 144.182 -25.309  1.00  7.63           N
ATOM   1374  HE1 TRP A  87      -6.893 144.086 -24.331  1.00  7.63           H
ATOM   1375  CE2 TRP A  87      -6.348 143.169 -26.190  1.00  7.63           C
ATOM   1376  CE3 TRP A  87      -5.800 142.943 -28.558  1.00  7.63           C
ATOM   1377  HE3 TRP A  87      -5.596 143.373 -29.528  1.00  7.63           H
ATOM   1378  CZ2 TRP A  87      -6.360 141.771 -26.011  1.00  7.63           C
ATOM   1379  HZ2 TRP A  87      -6.588 141.337 -25.048  1.00  7.63           H
ATOM   1380  CZ3 TRP A  87      -5.807 141.533 -28.382  1.00  7.63           C
ATOM   1381  HZ3 TRP A  87      -5.592 140.885 -29.221  1.00  7.63           H
ATOM   1382  CH2 TRP A  87      -6.084 140.966 -27.102  1.00  7.63           C
ATOM   1383  HH2 TRP A  87      -6.077 139.892 -26.980  1.00  7.63           H
ATOM   1384  N   TYR A  88      -4.507 148.444 -30.065  1.00  0.84           N
ATOM   1385  H   TYR A  88      -4.552 148.935 -29.180  1.00  0.84           H
ATOM   1386  CA  TYR A  88      -4.480 149.225 -31.302  1.00  0.84           C
ATOM   1387  HA  TYR A  88      -5.336 148.953 -31.920  1.00  0.84           H
ATOM   1388  C   TYR A  88      -3.220 148.925 -32.107  1.00  0.84           C
ATOM   1389  O   TYR A  88      -3.302 148.634 -33.296  1.00  0.84           O
ATOM   1390  CB  TYR A  88      -4.562 150.713 -30.960  1.00  0.84           C
ATOM   1391 1HB  TYR A  88      -5.552 150.912 -30.558  1.00  0.84           H
ATOM   1392 2HB  TYR A  88      -3.835 150.932 -30.183  1.00  0.84           H
ATOM   1393  CG  TYR A  88      -4.301 151.663 -32.106  1.00  0.84           C
ATOM   1394  CD1 TYR A  88      -5.165 151.721 -33.216  1.00  0.84           C
ATOM   1395  HD1 TYR A  88      -6.009 151.049 -33.277  1.00  0.84           H
ATOM   1396  CD2 TYR A  88      -3.200 152.545 -32.062  1.00  0.84           C
ATOM   1397  HD2 TYR A  88      -2.509 152.507 -31.231  1.00  0.84           H
ATOM   1398  CE1 TYR A  88      -4.949 152.670 -34.254  1.00  0.84           C
ATOM   1399  HE1 TYR A  88      -5.614 152.716 -35.102  1.00  0.84           H
ATOM   1400  CE2 TYR A  88      -2.997 153.508 -33.088  1.00  0.84           C
ATOM   1401  HE2 TYR A  88      -2.166 154.194 -33.034  1.00  0.84           H
ATOM   1402  CZ  TYR A  88      -3.884 153.567 -34.166  1.00  0.84           C
ATOM   1403  OH  TYR A  88      -3.709 154.504 -35.152  1.00  0.84           O
ATOM   1404  HH  TYR A  88      -3.000 155.128 -34.953  1.00  0.84           H
ATOM   1405  N   GLY A  89      -2.070 148.893 -31.448  1.00 -6.18           N
ATOM   1406  H   GLY A  89      -2.047 149.122 -30.456  1.00 -6.18           H
ATOM   1407  CA  GLY A  89      -0.829 148.555 -32.127  1.00 -6.18           C
ATOM   1408 1HA  GLY A  89      -0.666 149.262 -32.941  1.00 -6.18           H
ATOM   1409 2HA  GLY A  89      -0.003 148.637 -31.420  1.00 -6.18           H
ATOM   1410  C   GLY A  89      -0.839 147.154 -32.707  1.00 -6.18           C
ATOM   1411  O   GLY A  89      -0.418 146.948 -33.846  1.00 -6.18           O
ATOM   1412  N   ARG A  90      -1.370 146.187 -31.969  1.00 -7.57           N
ATOM   1413  H   ARG A  90      -1.719 146.404 -31.042  1.00 -7.57           H
ATOM   1414  CA  ARG A  90      -1.474 144.812 -32.468  1.00 -7.57           C
ATOM   1415  HA  ARG A  90      -0.492 144.481 -32.808  1.00 -7.57           H
ATOM   1416  C   ARG A  90      -2.410 144.697 -33.661  1.00 -7.57           C
ATOM   1417  O   ARG A  90      -2.111 143.973 -34.611  1.00 -7.57           O
ATOM   1418  CB  ARG A  90      -1.945 143.872 -31.354  1.00 -7.57           C
ATOM   1419 1HB  ARG A  90      -2.742 144.354 -30.791  1.00 -7.57           H
ATOM   1420 2HB  ARG A  90      -2.341 142.965 -31.813  1.00 -7.57           H
ATOM   1421  CG  ARG A  90      -0.817 143.466 -30.419  1.00 -7.57           C
ATOM   1422 1HG  ARG A  90      -0.081 142.917 -31.003  1.00 -7.57           H
ATOM   1423 2HG  ARG A  90      -0.342 144.349 -29.995  1.00 -7.57           H
ATOM   1424  CD  ARG A  90      -1.301 142.572 -29.294  1.00 -7.57           C
ATOM   1425 1HD  ARG A  90      -1.989 141.832 -29.703  1.00 -7.57           H
ATOM   1426 2HD  ARG A  90      -0.439 142.051 -28.873  1.00 -7.57           H
ATOM   1427  NE  ARG A  90      -1.956 143.321 -28.215  1.00 -7.57           N
ATOM   1428  HE  ARG A  90      -1.885 144.328 -28.259  1.00 -7.57           H
ATOM   1429  CZ  ARG A  90      -2.561 142.790 -27.160  1.00 -7.57           C
ATOM   1430  NH1 ARG A  90      -2.946 143.579 -26.202  1.00 -7.57           N
ATOM   1431 1HH1 ARG A  90      -2.756 144.562 -26.245  1.00 -7.57           H
ATOM   1432 2HH1 ARG A  90      -3.417 143.188 -25.395  1.00 -7.57           H
ATOM   1433  NH2 ARG A  90      -2.797 141.510 -27.024  1.00 -7.57           N
ATOM   1434 1HH2 ARG A  90      -2.589 140.881 -27.789  1.00 -7.57           H
ATOM   1435 2HH2 ARG A  90      -3.222 141.153 -26.182  1.00 -7.57           H
ATOM   1436  N   PHE A  91      -3.518 145.418 -33.655  1.00 -9.28           N
ATOM   1437  H   PHE A  91      -3.759 145.983 -32.843  1.00 -9.28           H
ATOM   1438  CA  PHE A  91      -4.415 145.392 -34.804  1.00 -9.28           C
ATOM   1439  HA  PHE A  91      -4.508 144.357 -35.128  1.00 -9.28           H
ATOM   1440  C   PHE A  91      -3.849 146.155 -35.997  1.00 -9.28           C
ATOM   1441  O   PHE A  91      -4.050 145.716 -37.119  1.00 -9.28           O
ATOM   1442  CB  PHE A  91      -5.818 145.883 -34.435  1.00 -9.28           C
ATOM   1443 1HB  PHE A  91      -5.747 146.889 -34.019  1.00 -9.28           H
ATOM   1444 2HB  PHE A  91      -6.414 145.928 -35.347  1.00 -9.28           H
ATOM   1445  CG  PHE A  91      -6.531 144.984 -33.451  1.00 -9.28           C
ATOM   1446  CD1 PHE A  91      -7.121 145.519 -32.293  1.00 -9.28           C
ATOM   1447  HD1 PHE A  91      -7.074 146.583 -32.112  1.00 -9.28           H
ATOM   1448  CD2 PHE A  91      -6.624 143.594 -33.680  1.00 -9.28           C
ATOM   1449  HD2 PHE A  91      -6.194 143.162 -34.571  1.00 -9.28           H
ATOM   1450  CE1 PHE A  91      -7.774 144.679 -31.352  1.00 -9.28           C
ATOM   1451  HE1 PHE A  91      -8.228 145.104 -30.468  1.00 -9.28           H
ATOM   1452  CE2 PHE A  91      -7.262 142.741 -32.746  1.00 -9.28           C
ATOM   1453  HE2 PHE A  91      -7.306 141.676 -32.926  1.00 -9.28           H
ATOM   1454  CZ  PHE A  91      -7.835 143.285 -31.578  1.00 -9.28           C
ATOM   1455  HZ  PHE A  91      -8.313 142.637 -30.857  1.00 -9.28           H
ATOM   1456  N   LEU A  92      -3.073 147.214 -35.804  1.00 15.18           N
ATOM   1457  H   LEU A  92      -2.944 147.594 -34.867  1.00 15.18           H
ATOM   1458  CA  LEU A  92      -2.398 147.856 -36.940  1.00 15.18           C
ATOM   1459  HA  LEU A  92      -3.137 148.129 -37.693  1.00 15.18           H
ATOM   1460  C   LEU A  92      -1.403 146.898 -37.582  1.00 15.18           C
ATOM   1461  O   LEU A  92      -1.342 146.766 -38.808  1.00 15.18           O
ATOM   1462  CB  LEU A  92      -1.607 149.096 -36.508  1.00 15.18           C
ATOM   1463 1HB  LEU A  92      -0.956 148.802 -35.686  1.00 15.18           H
ATOM   1464 2HB  LEU A  92      -0.959 149.359 -37.343  1.00 15.18           H
ATOM   1465  CG  LEU A  92      -2.322 150.384 -36.088  1.00 15.18           C
ATOM   1466  HG  LEU A  92      -2.976 150.177 -35.246  1.00 15.18           H
ATOM   1467  CD1 LEU A  92      -1.263 151.397 -35.654  1.00 15.18           C
ATOM   1468 1HD1 LEU A  92      -1.739 152.335 -35.378  1.00 15.18           H
ATOM   1469 2HD1 LEU A  92      -0.560 151.586 -36.468  1.00 15.18           H
ATOM   1470 3HD1 LEU A  92      -0.720 151.016 -34.789  1.00 15.18           H
ATOM   1471  CD2 LEU A  92      -3.159 150.967 -37.211  1.00 15.18           C
ATOM   1472 1HD2 LEU A  92      -3.916 150.253 -37.529  1.00 15.18           H
ATOM   1473 2HD2 LEU A  92      -2.523 151.225 -38.059  1.00 15.18           H
ATOM   1474 3HD2 LEU A  92      -3.657 151.862 -36.846  1.00 15.18           H
ATOM   1475  N   TRP A  93      -0.650 146.210 -36.732  1.00  4.66           N
ATOM   1476  H   TRP A  93      -0.757 146.384 -35.736  1.00  4.66           H
ATOM   1477  CA  TRP A  93       0.359 145.241 -37.155  1.00  4.66           C
ATOM   1478  HA  TRP A  93       1.093 145.741 -37.784  1.00  4.66           H
ATOM   1479  C   TRP A  93      -0.288 144.113 -37.960  1.00  4.66           C
ATOM   1480  O   TRP A  93       0.273 143.620 -38.940  1.00  4.66           O
ATOM   1481  CB  TRP A  93       1.053 144.702 -35.897  1.00  4.66           C
ATOM   1482 1HB  TRP A  93       1.329 145.549 -35.272  1.00  4.66           H
ATOM   1483 2HB  TRP A  93       0.345 144.093 -35.341  1.00  4.66           H
ATOM   1484  CG  TRP A  93       2.287 143.889 -36.132  1.00  4.66           C
ATOM   1485  CD1 TRP A  93       2.353 142.605 -36.568  1.00  4.66           C
ATOM   1486  HD1 TRP A  93       1.487 142.004 -36.819  1.00  4.66           H
ATOM   1487  CD2 TRP A  93       3.652 144.279 -35.889  1.00  4.66           C
ATOM   1488  NE1 TRP A  93       3.644 142.167 -36.648  1.00  4.66           N
ATOM   1489  HE1 TRP A  93       3.917 141.240 -36.958  1.00  4.66           H
ATOM   1490  CE2 TRP A  93       4.475 143.168 -36.234  1.00  4.66           C
ATOM   1491  CE3 TRP A  93       4.265 145.443 -35.383  1.00  4.66           C
ATOM   1492  HE3 TRP A  93       3.667 146.297 -35.100  1.00  4.66           H
ATOM   1493  CZ2 TRP A  93       5.879 143.199 -36.107  1.00  4.66           C
ATOM   1494  HZ2 TRP A  93       6.476 142.341 -36.377  1.00  4.66           H
ATOM   1495  CZ3 TRP A  93       5.678 145.475 -35.240  1.00  4.66           C
ATOM   1496  HZ3 TRP A  93       6.158 146.362 -34.850  1.00  4.66           H
ATOM   1497  CH2 TRP A  93       6.469 144.350 -35.617  1.00  4.66           C
ATOM   1498  HH2 TRP A  93       7.543 144.394 -35.510  1.00  4.66           H
ATOM   1499  N   ALA A  94      -1.499 143.734 -37.576  1.00 -8.06           N
ATOM   1500  H   ALA A  94      -1.902 144.132 -36.737  1.00 -8.06           H
ATOM   1501  CA  ALA A  94      -2.258 142.735 -38.318  1.00 -8.06           C
ATOM   1502  HA  ALA A  94      -1.593 141.902 -38.548  1.00 -8.06           H
ATOM   1503  C   ALA A  94      -2.809 143.274 -39.642  1.00 -8.06           C
ATOM   1504  O   ALA A  94      -2.644 142.648 -40.684  1.00 -8.06           O
ATOM   1505  CB  ALA A  94      -3.402 142.221 -37.445  1.00 -8.06           C
ATOM   1506 1HB  ALA A  94      -3.959 141.456 -37.988  1.00 -8.06           H
ATOM   1507 2HB  ALA A  94      -4.074 143.037 -37.179  1.00 -8.06           H
ATOM   1508 3HB  ALA A  94      -2.989 141.781 -36.539  1.00 -8.06           H
ATOM   1509  N   LEU A  95      -3.480 144.418 -39.604  1.00 -6.30           N
ATOM   1510  H   LEU A  95      -3.561 144.919 -38.721  1.00 -6.30           H
ATOM   1511  CA  LEU A  95      -4.197 144.944 -40.770  1.00 -6.30           C
ATOM   1512  HA  LEU A  95      -4.808 144.143 -41.182  1.00 -6.30           H
ATOM   1513  C   LEU A  95      -3.295 145.428 -41.893  1.00 -6.30           C
ATOM   1514  O   LEU A  95      -3.680 145.373 -43.060  1.00 -6.30           O
ATOM   1515  CB  LEU A  95      -5.124 146.089 -40.354  1.00 -6.30           C
ATOM   1516 1HB  LEU A  95      -4.532 146.813 -39.795  1.00 -6.30           H
ATOM   1517 2HB  LEU A  95      -5.487 146.582 -41.257  1.00 -6.30           H
ATOM   1518  CG  LEU A  95      -6.349 145.697 -39.510  1.00 -6.30           C
ATOM   1519  HG  LEU A  95      -6.019 145.077 -38.680  1.00 -6.30           H
ATOM   1520  CD1 LEU A  95      -6.980 146.952 -38.929  1.00 -6.30           C
ATOM   1521 1HD1 LEU A  95      -7.812 146.677 -38.283  1.00 -6.30           H
ATOM   1522 2HD1 LEU A  95      -7.335 147.603 -39.726  1.00 -6.30           H
ATOM   1523 3HD1 LEU A  95      -6.241 147.486 -38.334  1.00 -6.30           H
ATOM   1524  CD2 LEU A  95      -7.389 144.906 -40.305  1.00 -6.30           C
ATOM   1525 1HD2 LEU A  95      -8.256 144.697 -39.679  1.00 -6.30           H
ATOM   1526 2HD2 LEU A  95      -6.969 143.951 -40.626  1.00 -6.30           H
ATOM   1527 3HD2 LEU A  95      -7.703 145.467 -41.184  1.00 -6.30           H
ATOM   1528  N   ARG A  96      -2.075 145.844 -41.573  1.00  3.14           N
ATOM   1529  H   ARG A  96      -1.802 145.897 -40.592  1.00  3.14           H
ATOM   1530  CA  ARG A  96      -1.114 146.241 -42.613  1.00  3.14           C
ATOM   1531  HA  ARG A  96      -1.621 146.891 -43.328  1.00  3.14           H
ATOM   1532  C   ARG A  96      -0.599 145.023 -43.381  1.00  3.14           C
ATOM   1533  O   ARG A  96      -0.027 145.145 -44.458  1.00  3.14           O
ATOM   1534  CB  ARG A  96       0.061 147.017 -41.993  1.00  3.14           C
ATOM   1535 1HB  ARG A  96       0.600 147.529 -42.791  1.00  3.14           H
ATOM   1536 2HB  ARG A  96      -0.344 147.770 -41.318  1.00  3.14           H
ATOM   1537  CG  ARG A  96       1.060 146.149 -41.227  1.00  3.14           C
ATOM   1538 1HG  ARG A  96       0.514 145.476 -40.574  1.00  3.14           H
ATOM   1539 2HG  ARG A  96       1.632 145.558 -41.942  1.00  3.14           H
ATOM   1540  CD  ARG A  96       2.026 146.955 -40.379  1.00  3.14           C
ATOM   1541 1HD  ARG A  96       2.472 147.742 -40.989  1.00  3.14           H
ATOM   1542 2HD  ARG A  96       1.479 147.410 -39.552  1.00  3.14           H
ATOM   1543  NE  ARG A  96       3.092 146.084 -39.861  1.00  3.14           N
ATOM   1544  HE  ARG A  96       3.141 145.144 -40.233  1.00  3.14           H
ATOM   1545  CZ  ARG A  96       4.029 146.418 -38.985  1.00  3.14           C
ATOM   1546  NH1 ARG A  96       5.003 145.585 -38.776  1.00  3.14           N
ATOM   1547 1HH1 ARG A  96       5.024 144.704 -39.269  1.00  3.14           H
ATOM   1548 2HH1 ARG A  96       5.723 145.832 -38.112  1.00  3.14           H
ATOM   1549  NH2 ARG A  96       4.046 147.533 -38.310  1.00  3.14           N
ATOM   1550 1HH2 ARG A  96       3.279 148.188 -38.379  1.00  3.14           H
ATOM   1551 2HH2 ARG A  96       4.843 147.733 -37.720  1.00  3.14           H
ATOM   1552  N   ASN A  97      -0.785 143.851 -42.790  1.00-13.60           N
ATOM   1553  H   ASN A  97      -1.282 143.826 -41.910  1.00-13.60           H
ATOM   1554  CA  ASN A  97      -0.272 142.588 -43.314  1.00-13.60           C
ATOM   1555  HA  ASN A  97       0.472 142.778 -44.089  1.00-13.60           H
ATOM   1556  C   ASN A  97      -1.370 141.696 -43.906  1.00-13.60           C
ATOM   1557  O   ASN A  97      -1.098 140.801 -44.710  1.00-13.60           O
ATOM   1558  CB  ASN A  97       0.406 141.864 -42.148  1.00-13.60           C
ATOM   1559 1HB  ASN A  97       1.131 142.530 -41.685  1.00-13.60           H
ATOM   1560 2HB  ASN A  97      -0.345 141.604 -41.407  1.00-13.60           H
ATOM   1561  CG  ASN A  97       1.114 140.607 -42.573  1.00-13.60           C
ATOM   1562  OD1 ASN A  97       1.977 140.627 -43.443  1.00-13.60           O
ATOM   1563  ND2 ASN A  97       0.778 139.513 -41.952  1.00-13.60           N
ATOM   1564 1HD2 ASN A  97       1.276 138.660 -42.150  1.00-13.60           H
ATOM   1565 2HD2 ASN A  97       0.049 139.535 -41.253  1.00-13.60           H
ATOM   1566  N   GLY A  98      -2.611 141.917 -43.497  1.00 20.14           N
ATOM   1567  H   GLY A  98      -2.807 142.639 -42.815  1.00 20.14           H
ATOM   1568  CA  GLY A  98      -3.724 141.100 -43.951  1.00 20.14           C
ATOM   1569 1HA  GLY A  98      -4.139 141.521 -44.866  1.00 20.14           H
ATOM   1570 2HA  GLY A  98      -3.367 140.099 -44.159  1.00 20.14           H
ATOM   1571  C   GLY A  98      -4.819 141.007 -42.913  1.00 20.14           C
ATOM   1572  O   GLY A  98      -5.209 142.049 -42.395  1.00 20.14           O
ATOM   1573  N   ALA A  99      -5.285 139.793 -42.618  1.00 31.16           N
ATOM   1574  H   ALA A  99      -4.896 138.999 -43.105  1.00 31.16           H
ATOM   1575  CA  ALA A  99      -6.351 139.548 -41.634  1.00 31.16           C
ATOM   1576  HA  ALA A  99      -6.636 138.496 -41.684  1.00 31.16           H
ATOM   1577  C   ALA A  99      -7.592 140.385 -41.987  1.00 31.16           C
ATOM   1578  O   ALA A  99      -8.047 141.226 -41.217  1.00 31.16           O
ATOM   1579  CB  ALA A  99      -5.837 139.833 -40.201  1.00 31.16           C
ATOM   1580 1HB  ALA A  99      -6.630 139.635 -39.483  1.00 31.16           H
ATOM   1581 2HB  ALA A  99      -5.543 140.880 -40.115  1.00 31.16           H
ATOM   1582 3HB  ALA A  99      -4.980 139.196 -39.980  1.00 31.16           H
ATOM   1583  N   ILE A 100      -8.046 140.221 -43.221  1.00  2.49           N
ATOM   1584  H   ILE A 100      -7.788 139.394 -43.745  1.00  2.49           H
ATOM   1585  CA  ILE A 100      -8.910 141.197 -43.878  1.00  2.49           C
ATOM   1586  HA  ILE A 100      -8.574 142.191 -43.592  1.00  2.49           H
ATOM   1587  C   ILE A 100     -10.361 140.973 -43.431  1.00  2.49           C
ATOM   1588  O   ILE A 100     -10.923 139.900 -43.682  1.00  2.49           O
ATOM   1589  CB  ILE A 100      -8.816 141.068 -45.435  1.00  2.49           C
ATOM   1590  HB  ILE A 100      -9.222 140.102 -45.738  1.00  2.49           H
ATOM   1591  CG1 ILE A 100      -7.352 141.151 -45.915  1.00  2.49           C
ATOM   1592 1HG1 ILE A 100      -7.327 141.746 -46.828  1.00  2.49           H
ATOM   1593 2HG1 ILE A 100      -6.761 141.679 -45.167  1.00  2.49           H
ATOM   1594  CG2 ILE A 100      -9.620 142.183 -46.137  1.00  2.49           C
ATOM   1595 1HG2 ILE A 100      -9.534 142.080 -47.220  1.00  2.49           H
ATOM   1596 2HG2 ILE A 100      -9.250 143.166 -45.839  1.00  2.49           H
ATOM   1597 3HG2 ILE A 100     -10.675 142.100 -45.876  1.00  2.49           H
ATOM   1598  CD1 ILE A 100      -6.682 139.799 -46.227  1.00  2.49           C
ATOM   1599 1HD1 ILE A 100      -6.603 139.198 -45.324  1.00  2.49           H
ATOM   1600 2HD1 ILE A 100      -5.682 139.976 -46.622  1.00  2.49           H
ATOM   1601 3HD1 ILE A 100      -7.270 139.258 -46.969  1.00  2.49           H
ATOM   1602  N   PRO A 101     -10.988 141.952 -42.751  1.00 -9.48           N
ATOM   1603  CA  PRO A 101     -12.394 141.727 -42.388  1.00 -9.48           C
ATOM   1604  HA  PRO A 101     -12.531 140.741 -41.944  1.00 -9.48           H
ATOM   1605  C   PRO A 101     -13.315 141.892 -43.603  1.00 -9.48           C
ATOM   1606  O   PRO A 101     -12.897 142.445 -44.615  1.00 -9.48           O
ATOM   1607  CB  PRO A 101     -12.633 142.815 -41.339  1.00 -9.48           C
ATOM   1608 1HB  PRO A 101     -13.675 143.115 -41.315  1.00 -9.48           H
ATOM   1609 2HB  PRO A 101     -12.308 142.467 -40.358  1.00 -9.48           H
ATOM   1610  CG  PRO A 101     -11.785 143.933 -41.789  1.00 -9.48           C
ATOM   1611 1HG  PRO A 101     -12.277 144.458 -42.605  1.00 -9.48           H
ATOM   1612 2HG  PRO A 101     -11.572 144.617 -40.967  1.00 -9.48           H
ATOM   1613  CD  PRO A 101     -10.525 143.275 -42.284  1.00 -9.48           C
ATOM   1614 1HD  PRO A 101     -10.089 143.851 -43.101  1.00 -9.48           H
ATOM   1615 2HD  PRO A 101      -9.812 143.157 -41.467  1.00 -9.48           H
ATOM   1616  N   ALA A 102     -14.563 141.442 -43.514  1.00  2.12           N
ATOM   1617  H   ALA A 102     -14.868 140.973 -42.674  1.00  2.12           H
ATOM   1618  CA  ALA A 102     -15.519 141.592 -44.617  1.00  2.12           C
ATOM   1619  HA  ALA A 102     -15.126 141.051 -45.478  1.00  2.12           H
ATOM   1620  C   ALA A 102     -15.724 143.053 -45.055  1.00  2.12           C
ATOM   1621  O   ALA A 102     -15.642 143.984 -44.249  1.00  2.12           O
ATOM   1622  CB  ALA A 102     -16.863 140.960 -44.223  1.00  2.12           C
ATOM   1623 1HB  ALA A 102     -16.705 139.914 -43.965  1.00  2.12           H
ATOM   1624 2HB  ALA A 102     -17.551 141.013 -45.068  1.00  2.12           H
ATOM   1625 3HB  ALA A 102     -17.288 141.491 -43.371  1.00  2.12           H
ATOM   1626  N   GLY A 103     -16.052 143.241 -46.326  1.00 12.97           N
ATOM   1627  H   GLY A 103     -16.212 142.425 -46.925  1.00 12.97           H
ATOM   1628  CA  GLY A 103     -16.140 144.569 -46.920  1.00 12.97           C
ATOM   1629 1HA  GLY A 103     -15.143 145.009 -46.903  1.00 12.97           H
ATOM   1630 2HA  GLY A 103     -16.435 144.458 -47.964  1.00 12.97           H
ATOM   1631  C   GLY A 103     -17.073 145.571 -46.267  1.00 12.97           C
ATOM   1632  O   GLY A 103     -16.707 146.739 -46.146  1.00 12.97           O
ATOM   1633  N   ARG A 104     -18.226 145.141 -45.761  1.00  9.28           N
ATOM   1634  H   ARG A 104     -18.485 144.168 -45.894  1.00  9.28           H
ATOM   1635  CA  ARG A 104     -19.129 146.051 -45.031  1.00  9.28           C
ATOM   1636  HA  ARG A 104     -19.410 146.871 -45.691  1.00  9.28           H
ATOM   1637  C   ARG A 104     -18.483 146.694 -43.808  1.00  9.28           C
ATOM   1638  O   ARG A 104     -18.853 147.800 -43.420  1.00  9.28           O
ATOM   1639  CB  ARG A 104     -20.399 145.334 -44.540  1.00  9.28           C
ATOM   1640 1HB  ARG A 104     -20.098 144.472 -43.945  1.00  9.28           H
ATOM   1641 2HB  ARG A 104     -20.929 146.018 -43.877  1.00  9.28           H
ATOM   1642  CG  ARG A 104     -21.390 144.859 -45.609  1.00  9.28           C
ATOM   1643 1HG  ARG A 104     -20.907 144.110 -46.233  1.00  9.28           H
ATOM   1644 2HG  ARG A 104     -22.238 144.391 -45.107  1.00  9.28           H
ATOM   1645  CD  ARG A 104     -21.916 145.979 -46.512  1.00  9.28           C
ATOM   1646 1HD  ARG A 104     -21.080 146.396 -47.075  1.00  9.28           H
ATOM   1647 2HD  ARG A 104     -22.619 145.541 -47.221  1.00  9.28           H
ATOM   1648  NE  ARG A 104     -22.596 147.068 -45.794  1.00  9.28           N
ATOM   1649  HE  ARG A 104     -22.701 146.969 -44.789  1.00  9.28           H
ATOM   1650  CZ  ARG A 104     -23.086 148.181 -46.327  1.00  9.28           C
ATOM   1651  NH1 ARG A 104     -23.647 149.043 -45.528  1.00  9.28           N
ATOM   1652 1HH1 ARG A 104     -23.710 148.834 -44.541  1.00  9.28           H
ATOM   1653 2HH1 ARG A 104     -24.019 149.911 -45.893  1.00  9.28           H
ATOM   1654  NH2 ARG A 104     -23.027 148.469 -47.603  1.00  9.28           N
ATOM   1655 1HH2 ARG A 104     -22.621 147.805 -48.245  1.00  9.28           H
ATOM   1656 2HH2 ARG A 104     -23.376 149.356 -47.929  1.00  9.28           H
ATOM   1657  N   ILE A 105     -17.529 146.009 -43.195  1.00 16.44           N
ATOM   1658  H   ILE A 105     -17.239 145.111 -43.564  1.00 16.44           H
ATOM   1659  CA  ILE A 105     -16.859 146.527 -42.004  1.00 16.44           C
ATOM   1660  HA  ILE A 105     -17.603 146.948 -41.330  1.00 16.44           H
ATOM   1661  C   ILE A 105     -15.918 147.642 -42.460  1.00 16.44           C
ATOM   1662  O   ILE A 105     -15.888 148.727 -41.872  1.00 16.44           O
ATOM   1663  CB  ILE A 105     -16.065 145.400 -41.257  1.00 16.44           C
ATOM   1664  HB  ILE A 105     -15.315 144.998 -41.936  1.00 16.44           H
ATOM   1665  CG1 ILE A 105     -17.014 144.253 -40.840  1.00 16.44           C
ATOM   1666 1HG1 ILE A 105     -17.580 144.585 -39.973  1.00 16.44           H
ATOM   1667 2HG1 ILE A 105     -17.721 144.055 -41.644  1.00 16.44           H
ATOM   1668  CG2 ILE A 105     -15.342 145.963 -40.010  1.00 16.44           C
ATOM   1669 1HG2 ILE A 105     -16.062 146.404 -39.318  1.00 16.44           H
ATOM   1670 2HG2 ILE A 105     -14.620 146.724 -40.306  1.00 16.44           H
ATOM   1671 3HG2 ILE A 105     -14.799 145.167 -39.499  1.00 16.44           H
ATOM   1672  CD1 ILE A 105     -16.361 142.919 -40.492  1.00 16.44           C
ATOM   1673 1HD1 ILE A 105     -17.130 142.209 -40.190  1.00 16.44           H
ATOM   1674 2HD1 ILE A 105     -15.649 143.044 -39.675  1.00 16.44           H
ATOM   1675 3HD1 ILE A 105     -15.847 142.528 -41.367  1.00 16.44           H
ATOM   1676  N   ILE A 106     -15.174 147.379 -43.528  1.00  5.16           N
ATOM   1677  H   ILE A 106     -15.273 146.480 -43.986  1.00  5.16           H
ATOM   1678  CA  ILE A 106     -14.187 148.325 -44.061  1.00  5.16           C
ATOM   1679  HA  ILE A 106     -13.506 148.602 -43.256  1.00  5.16           H
ATOM   1680  C   ILE A 106     -14.869 149.594 -44.574  1.00  5.16           C
ATOM   1681  O   ILE A 106     -14.410 150.709 -44.321  1.00  5.16           O
ATOM   1682  CB  ILE A 106     -13.355 147.688 -45.230  1.00  5.16           C
ATOM   1683  HB  ILE A 106     -14.033 147.456 -46.051  1.00  5.16           H
ATOM   1684  CG1 ILE A 106     -12.691 146.374 -44.767  1.00  5.16           C
ATOM   1685 1HG1 ILE A 106     -11.942 146.611 -44.011  1.00  5.16           H
ATOM   1686 2HG1 ILE A 106     -13.441 145.735 -44.306  1.00  5.16           H
ATOM   1687  CG2 ILE A 106     -12.264 148.675 -45.747  1.00  5.16           C
ATOM   1688 1HG2 ILE A 106     -11.746 148.249 -46.608  1.00  5.16           H
ATOM   1689 2HG2 ILE A 106     -11.537 148.882 -44.959  1.00  5.16           H
ATOM   1690 3HG2 ILE A 106     -12.722 149.611 -46.065  1.00  5.16           H
ATOM   1691  CD1 ILE A 106     -12.021 145.545 -45.872  1.00  5.16           C
ATOM   1692 1HD1 ILE A 106     -11.652 144.613 -45.446  1.00  5.16           H
ATOM   1693 2HD1 ILE A 106     -11.180 146.088 -46.303  1.00  5.16           H
ATOM   1694 3HD1 ILE A 106     -12.746 145.312 -46.653  1.00  5.16           H
ATOM   1695  N   SER A 107     -15.986 149.447 -45.273  1.00  2.10           N
ATOM   1696  H   SER A 107     -16.373 148.516 -45.427  1.00  2.10           H
ATOM   1697  CA  SER A 107     -16.667 150.588 -45.885  1.00  2.10           C
ATOM   1698  HA  SER A 107     -15.919 151.236 -46.343  1.00  2.10           H
ATOM   1699  C   SER A 107     -17.462 151.446 -44.905  1.00  2.10           C
ATOM   1700  O   SER A 107     -17.964 152.506 -45.281  1.00  2.10           O
ATOM   1701  CB  SER A 107     -17.599 150.082 -46.985  1.00  2.10           C
ATOM   1702 1HB  SER A 107     -18.080 150.930 -47.475  1.00  2.10           H
ATOM   1703 2HB  SER A 107     -17.011 149.533 -47.721  1.00  2.10           H
ATOM   1704  OG  SER A 107     -18.583 149.215 -46.451  1.00  2.10           O
ATOM   1705  HG  SER A 107     -19.067 148.823 -47.192  1.00  2.10           H
ATOM   1706  N   ASN A 108     -17.562 151.022 -43.652  1.00  1.69           N
ATOM   1707  H   ASN A 108     -17.134 150.141 -43.394  1.00  1.69           H
ATOM   1708  CA  ASN A 108     -18.293 151.774 -42.627  1.00  1.69           C
ATOM   1709  HA  ASN A 108     -18.562 152.750 -43.029  1.00  1.69           H
ATOM   1710  C   ASN A 108     -17.437 152.043 -41.390  1.00  1.69           C
ATOM   1711  O   ASN A 108     -17.943 152.116 -40.267  1.00  1.69           O
ATOM   1712  CB  ASN A 108     -19.595 151.050 -42.268  1.00  1.69           C
ATOM   1713 1HB  ASN A 108     -19.387 149.998 -42.081  1.00  1.69           H
ATOM   1714 2HB  ASN A 108     -20.021 151.490 -41.369  1.00  1.69           H
ATOM   1715  CG  ASN A 108     -20.633 151.182 -43.342  1.00  1.69           C
ATOM   1716  OD1 ASN A 108     -21.330 152.190 -43.414  1.00  1.69           O
ATOM   1717  ND2 ASN A 108     -20.742 150.198 -44.189  1.00  1.69           N
ATOM   1718 1HD2 ASN A 108     -21.391 150.288 -44.956  1.00  1.69           H
ATOM   1719 2HD2 ASN A 108     -20.158 149.379 -44.087  1.00  1.69           H
ATOM   1720  N   ALA A 109     -16.134 152.192 -41.587  1.00 29.97           N
ATOM   1721  H   ALA A 109     -15.749 152.091 -42.516  1.00 29.97           H
ATOM   1722  CA  ALA A 109     -15.242 152.557 -40.489  1.00 29.97           C
ATOM   1723  HA  ALA A 109     -15.346 151.822 -39.691  1.00 29.97           H
ATOM   1724  C   ALA A 109     -15.646 153.939 -39.945  1.00 29.97           C
ATOM   1725  O   ALA A 109     -16.163 154.778 -40.685  1.00 29.97           O
ATOM   1726  CB  ALA A 109     -13.787 152.554 -40.973  1.00 29.97           C
ATOM   1727 1HB  ALA A 109     -13.631 153.359 -41.694  1.00 29.97           H
ATOM   1728 2HB  ALA A 109     -13.559 151.598 -41.448  1.00 29.97           H
ATOM   1729 3HB  ALA A 109     -13.119 152.694 -40.124  1.00 29.97           H
ATOM   1730  N   GLY A 110     -15.405 154.184 -38.665  1.00 -3.67           N
ATOM   1731  H   GLY A 110     -14.955 153.473 -38.090  1.00 -3.67           H
ATOM   1732  CA  GLY A 110     -15.749 155.455 -38.043  1.00 -3.67           C
ATOM   1733 1HA  GLY A 110     -15.090 155.608 -37.189  1.00 -3.67           H
ATOM   1734 2HA  GLY A 110     -15.572 156.260 -38.755  1.00 -3.67           H
ATOM   1735  C   GLY A 110     -17.182 155.555 -37.554  1.00 -3.67           C
ATOM   1736  O   GLY A 110     -17.625 156.631 -37.144  1.00 -3.67           O
ATOM   1737  N   ALA A 111     -17.932 154.461 -37.595  1.00 16.88           N
ATOM   1738  H   ALA A 111     -17.524 153.587 -37.903  1.00 16.88           H
ATOM   1739  CA  ALA A 111     -19.348 154.490 -37.232  1.00 16.88           C
ATOM   1740  HA  ALA A 111     -19.828 155.218 -37.877  1.00 16.88           H
ATOM   1741  C   ALA A 111     -19.643 154.927 -35.790  1.00 16.88           C
ATOM   1742  O   ALA A 111     -20.673 155.551 -35.542  1.00 16.88           O
ATOM   1743  CB  ALA A 111     -19.991 153.131 -37.519  1.00 16.88           C
ATOM   1744 1HB  ALA A 111     -19.855 152.874 -38.569  1.00 16.88           H
ATOM   1745 2HB  ALA A 111     -21.062 153.182 -37.308  1.00 16.88           H
ATOM   1746 3HB  ALA A 111     -19.538 152.361 -36.894  1.00 16.88           H
ATOM   1747  N   LEU A 112     -18.753 154.646 -34.847  1.00  5.12           N
ATOM   1748  H   LEU A 112     -17.897 154.146 -35.089  1.00  5.12           H
ATOM   1749  CA  LEU A 112     -18.980 155.034 -33.452  1.00  5.12           C
ATOM   1750  HA  LEU A 112     -19.944 154.641 -33.131  1.00  5.12           H
ATOM   1751  C   LEU A 112     -19.022 156.552 -33.271  1.00  5.12           C
ATOM   1752  O   LEU A 112     -19.777 157.054 -32.435  1.00  5.12           O
ATOM   1753  CB  LEU A 112     -17.884 154.459 -32.541  1.00  5.12           C
ATOM   1754 1HB  LEU A 112     -16.925 154.824 -32.910  1.00  5.12           H
ATOM   1755 2HB  LEU A 112     -18.030 154.879 -31.545  1.00  5.12           H
ATOM   1756  CG  LEU A 112     -17.781 152.931 -32.385  1.00  5.12           C
ATOM   1757  HG  LEU A 112     -17.709 152.485 -33.373  1.00  5.12           H
ATOM   1758  CD1 LEU A 112     -16.510 152.570 -31.612  1.00  5.12           C
ATOM   1759 1HD1 LEU A 112     -16.431 151.488 -31.513  1.00  5.12           H
ATOM   1760 2HD1 LEU A 112     -16.530 153.024 -30.621  1.00  5.12           H
ATOM   1761 3HD1 LEU A 112     -15.637 152.935 -32.155  1.00  5.12           H
ATOM   1762  CD2 LEU A 112     -18.999 152.327 -31.682  1.00  5.12           C
ATOM   1763 1HD2 LEU A 112     -18.866 151.251 -31.565  1.00  5.12           H
ATOM   1764 2HD2 LEU A 112     -19.897 152.501 -32.274  1.00  5.12           H
ATOM   1765 3HD2 LEU A 112     -19.129 152.778 -30.697  1.00  5.12           H
ATOM   1766  N   GLY A 113     -18.234 157.282 -34.052  1.00 -7.77           N
ATOM   1767  H   GLY A 113     -17.621 156.822 -34.714  1.00 -7.77           H
ATOM   1768  CA  GLY A 113     -18.197 158.736 -33.942  1.00 -7.77           C
ATOM   1769 1HA  GLY A 113     -18.572 159.030 -32.964  1.00 -7.77           H
ATOM   1770 2HA  GLY A 113     -17.158 159.062 -34.001  1.00 -7.77           H
ATOM   1771  C   GLY A 113     -18.980 159.499 -34.993  1.00 -7.77           C
ATOM   1772  O   GLY A 113     -19.618 160.502 -34.689  1.00 -7.77           O
ATOM   1773  N   HIS A 114     -18.959 159.039 -36.237  1.00 15.67           N
ATOM   1774  H   HIS A 114     -18.430 158.198 -36.459  1.00 15.67           H
ATOM   1775  CA  HIS A 114     -19.625 159.757 -37.329  1.00 15.67           C
ATOM   1776  HA  HIS A 114     -19.588 160.826 -37.116  1.00 15.67           H
ATOM   1777  C   HIS A 114     -21.095 159.357 -37.466  1.00 15.67           C
ATOM   1778  O   HIS A 114     -21.876 160.024 -38.149  1.00 15.67           O
ATOM   1779  CB  HIS A 114     -18.867 159.512 -38.637  1.00 15.67           C
ATOM   1780 1HB  HIS A 114     -18.880 158.443 -38.854  1.00 15.67           H
ATOM   1781 2HB  HIS A 114     -19.378 160.032 -39.448  1.00 15.67           H
ATOM   1782  CG  HIS A 114     -17.441 159.971 -38.589  1.00 15.67           C
ATOM   1783  ND1 HIS A 114     -17.037 161.281 -38.702  1.00 15.67           N
ATOM   1784  HD1 HIS A 114     -17.637 162.091 -38.850  1.00 15.67           H
ATOM   1785  CD2 HIS A 114     -16.293 159.266 -38.412  1.00 15.67           C
ATOM   1786  HD2 HIS A 114     -16.242 158.194 -38.296  1.00 15.67           H
ATOM   1787  CE1 HIS A 114     -15.708 161.319 -38.572  1.00 15.67           C
ATOM   1788  HE1 HIS A 114     -15.116 162.224 -38.613  1.00 15.67           H
ATOM   1789  NE2 HIS A 114     -15.207 160.113 -38.385  1.00 15.67           N
ATOM   1790  N   LYS A 115     -21.463 158.270 -36.797  1.00 13.23           N
ATOM   1791  H   LYS A 115     -20.754 157.751 -36.295  1.00 13.23           H
ATOM   1792  CA  LYS A 115     -22.841 157.760 -36.715  1.00 13.23           C
ATOM   1793  HA  LYS A 115     -22.765 156.786 -36.231  1.00 13.23           H
ATOM   1794  C   LYS A 115     -23.643 157.490 -38.005  1.00 13.23           C
ATOM   1795  O   LYS A 115     -24.832 157.830 -38.069  1.00 13.23           O
ATOM   1796  CB  LYS A 115     -23.650 158.639 -35.748  1.00 13.23           C
ATOM   1797 1HB  LYS A 115     -23.802 159.621 -36.197  1.00 13.23           H
ATOM   1798 2HB  LYS A 115     -24.624 158.175 -35.585  1.00 13.23           H
ATOM   1799  CG  LYS A 115     -22.974 158.814 -34.389  1.00 13.23           C
ATOM   1800 1HG  LYS A 115     -22.770 157.832 -33.966  1.00 13.23           H
ATOM   1801 2HG  LYS A 115     -22.033 159.347 -34.512  1.00 13.23           H
ATOM   1802  CD  LYS A 115     -23.841 159.592 -33.421  1.00 13.23           C
ATOM   1803 1HD  LYS A 115     -24.065 160.572 -33.843  1.00 13.23           H
ATOM   1804 2HD  LYS A 115     -24.771 159.048 -33.253  1.00 13.23           H
ATOM   1805  CE  LYS A 115     -23.112 159.762 -32.097  1.00 13.23           C
ATOM   1806 1HE  LYS A 115     -22.897 158.778 -31.677  1.00 13.23           H
ATOM   1807 2HE  LYS A 115     -22.168 160.284 -32.270  1.00 13.23           H
ATOM   1808  NZ  LYS A 115     -23.939 160.544 -31.131  1.00 13.23           N
ATOM   1809 1HZ  LYS A 115     -23.456 160.628 -30.243  1.00 13.23           H
ATOM   1810 2HZ  LYS A 115     -24.827 160.078 -30.980  1.00 13.23           H
ATOM   1811 3HZ  LYS A 115     -24.101 161.476 -31.498  1.00 13.23           H
ATOM   1812  N   PRO A 116     -23.060 156.807 -39.014  1.00 30.92           N
ATOM   1813  CA  PRO A 116     -23.978 155.939 -39.769  1.00 30.92           C
ATOM   1814  HA  PRO A 116     -24.829 156.494 -40.161  1.00 30.92           H
ATOM   1815  C   PRO A 116     -24.462 154.769 -38.908  1.00 30.92           C
ATOM   1816  O   PRO A 116     -23.982 154.582 -37.784  1.00 30.92           O
ATOM   1817  CB  PRO A 116     -23.095 155.439 -40.919  1.00 30.92           C
ATOM   1818 1HB  PRO A 116     -23.409 154.452 -41.257  1.00 30.92           H
ATOM   1819 2HB  PRO A 116     -23.112 156.146 -41.748  1.00 30.92           H
ATOM   1820  CG  PRO A 116     -21.756 155.387 -40.333  1.00 30.92           C
ATOM   1821 1HG  PRO A 116     -21.661 154.510 -39.693  1.00 30.92           H
ATOM   1822 2HG  PRO A 116     -20.992 155.381 -41.108  1.00 30.92           H
ATOM   1823  CD  PRO A 116     -21.683 156.651 -39.522  1.00 30.92           C
ATOM   1824 1HD  PRO A 116     -20.971 156.546 -38.708  1.00 30.92           H
ATOM   1825 2HD  PRO A 116     -21.421 157.499 -40.157  1.00 30.92           H
ATOM   1826  N   ALA A 117     -25.390 153.968 -39.413  1.00 22.02           N
ATOM   1827  H   ALA A 117     -25.786 154.157 -40.331  1.00 22.02           H
ATOM   1828  CA  ALA A 117     -25.838 152.780 -38.689  1.00 22.02           C
ATOM   1829  HA  ALA A 117     -26.204 153.086 -37.708  1.00 22.02           H
ATOM   1830  C   ALA A 117     -24.656 151.818 -38.488  1.00 22.02           C
ATOM   1831  O   ALA A 117     -23.775 151.696 -39.350  1.00 22.02           O
ATOM   1832  CB  ALA A 117     -26.974 152.102 -39.449  1.00 22.02           C
ATOM   1833 1HB  ALA A 117     -26.613 151.744 -40.414  1.00 22.02           H
ATOM   1834 2HB  ALA A 117     -27.786 152.813 -39.606  1.00 22.02           H
ATOM   1835 3HB  ALA A 117     -27.350 151.259 -38.871  1.00 22.02           H
ATOM   1836  N   THR A 118     -24.624 151.167 -37.335  1.00 39.28           N
ATOM   1837  H   THR A 118     -25.419 151.229 -36.704  1.00 39.28           H
ATOM   1838  CA  THR A 118     -23.434 150.452 -36.869  1.00 39.28           C
ATOM   1839  HA  THR A 118     -22.549 150.924 -37.295  1.00 39.28           H
ATOM   1840  C   THR A 118     -23.371 148.965 -37.206  1.00 39.28           C
ATOM   1841  O   THR A 118     -22.353 148.317 -36.955  1.00 39.28           O
ATOM   1842  CB  THR A 118     -23.346 150.553 -35.337  1.00 39.28           C
ATOM   1843  HB  THR A 118     -22.468 150.017 -34.983  1.00 39.28           H
ATOM   1844  OG1 THR A 118     -24.531 149.982 -34.781  1.00 39.28           O
ATOM   1845  HG1 THR A 118     -24.858 150.572 -34.090  1.00 39.28           H
ATOM   1846  CG2 THR A 118     -23.270 151.996 -34.865  1.00 39.28           C
ATOM   1847 1HG2 THR A 118     -24.204 152.518 -35.073  1.00 39.28           H
ATOM   1848 2HG2 THR A 118     -22.450 152.511 -35.364  1.00 39.28           H
ATOM   1849 3HG2 THR A 118     -23.091 152.011 -33.790  1.00 39.28           H
ATOM   1850  N   SER A 119     -24.427 148.393 -37.766  1.00 18.35           N
ATOM   1851  H   SER A 119     -25.270 148.931 -37.932  1.00 18.35           H
ATOM   1852  CA  SER A 119     -24.385 146.982 -38.153  1.00 18.35           C
ATOM   1853  HA  SER A 119     -23.980 146.406 -37.323  1.00 18.35           H
ATOM   1854  C   SER A 119     -23.465 146.813 -39.361  1.00 18.35           C
ATOM   1855  O   SER A 119     -23.478 147.626 -40.297  1.00 18.35           O
ATOM   1856  CB  SER A 119     -25.781 146.443 -38.473  1.00 18.35           C
ATOM   1857 1HB  SER A 119     -26.419 146.579 -37.601  1.00 18.35           H
ATOM   1858 2HB  SER A 119     -26.201 147.003 -39.307  1.00 18.35           H
ATOM   1859  OG  SER A 119     -25.747 145.063 -38.801  1.00 18.35           O
ATOM   1860  HG  SER A 119     -25.546 144.971 -39.746  1.00 18.35           H
ATOM   1861  N   THR A 120     -22.650 145.771 -39.313  1.00 20.21           N
ATOM   1862  H   THR A 120     -22.665 145.191 -38.477  1.00 20.21           H
ATOM   1863  CA  THR A 120     -21.686 145.414 -40.355  1.00 20.21           C
ATOM   1864  HA  THR A 120     -21.831 146.029 -41.242  1.00 20.21           H
ATOM   1865  C   THR A 120     -21.791 143.943 -40.745  1.00 20.21           C
ATOM   1866  O   THR A 120     -20.987 143.432 -41.528  1.00 20.21           O
ATOM   1867  CB  THR A 120     -20.257 145.601 -39.831  1.00 20.21           C
ATOM   1868  HB  THR A 120     -19.553 145.265 -40.587  1.00 20.21           H
ATOM   1869  OG1 THR A 120     -20.093 144.845 -38.626  1.00 20.21           O
ATOM   1870  HG1 THR A 120     -19.263 145.113 -38.226  1.00 20.21           H
ATOM   1871  CG2 THR A 120     -19.951 147.036 -39.494  1.00 20.21           C
ATOM   1872 1HG2 THR A 120     -20.109 147.662 -40.372  1.00 20.21           H
ATOM   1873 2HG2 THR A 120     -18.911 147.122 -39.183  1.00 20.21           H
ATOM   1874 3HG2 THR A 120     -20.591 147.379 -38.682  1.00 20.21           H
ATOM   1875  N   ILE A 121     -22.749 143.238 -40.157  1.00 41.61           N
ATOM   1876  H   ILE A 121     -23.396 143.701 -39.534  1.00 41.61           H
ATOM   1877  CA  ILE A 121     -22.894 141.806 -40.391  1.00 41.61           C
ATOM   1878  HA  ILE A 121     -21.921 141.363 -40.207  1.00 41.61           H
ATOM   1879  C   ILE A 121     -23.231 141.573 -41.869  1.00 41.61           C
ATOM   1880  O   ILE A 121     -23.995 142.322 -42.478  1.00 41.61           O
ATOM   1881  CB  ILE A 121     -23.891 141.186 -39.368  1.00 41.61           C
ATOM   1882  HB  ILE A 121     -23.723 141.704 -38.426  1.00 41.61           H
ATOM   1883  CG1 ILE A 121     -23.553 139.711 -39.122  1.00 41.61           C
ATOM   1884 1HG1 ILE A 121     -24.095 139.100 -39.843  1.00 41.61           H
ATOM   1885 2HG1 ILE A 121     -22.488 139.572 -39.292  1.00 41.61           H
ATOM   1886  CG2 ILE A 121     -25.367 141.377 -39.760  1.00 41.61           C
ATOM   1887 1HG2 ILE A 121     -26.019 140.970 -38.989  1.00 41.61           H
ATOM   1888 2HG2 ILE A 121     -25.584 140.866 -40.699  1.00 41.61           H
ATOM   1889 3HG2 ILE A 121     -25.588 142.440 -39.875  1.00 41.61           H
ATOM   1890  CD1 ILE A 121     -23.856 139.225 -37.700  1.00 41.61           C
ATOM   1891 1HD1 ILE A 121     -23.639 138.160 -37.624  1.00 41.61           H
ATOM   1892 2HD1 ILE A 121     -24.906 139.393 -37.457  1.00 41.61           H
ATOM   1893 3HD1 ILE A 121     -23.231 139.760 -36.986  1.00 41.61           H
ATOM   1894  N   ASN A 122     -22.578 140.596 -42.479  1.00 26.65           N
ATOM   1895  H   ASN A 122     -22.005 139.962 -41.942  1.00 26.65           H
ATOM   1896  CA  ASN A 122     -22.578 140.489 -43.939  1.00 26.65           C
ATOM   1897  HA  ASN A 122     -22.738 141.478 -44.374  1.00 26.65           H
ATOM   1898  C   ASN A 122     -23.658 139.547 -44.471  1.00 26.65           C
ATOM   1899  O   ASN A 122     -24.106 139.634 -45.617  1.00 26.65           O
ATOM   1900  CB  ASN A 122     -21.194 139.987 -44.360  1.00 26.65           C
ATOM   1901 1HB  ASN A 122     -20.436 140.571 -43.840  1.00 26.65           H
ATOM   1902 2HB  ASN A 122     -21.089 138.941 -44.078  1.00 26.65           H
ATOM   1903  CG  ASN A 122     -20.952 140.123 -45.838  1.00 26.65           C
ATOM   1904  OD1 ASN A 122     -21.189 141.168 -46.426  1.00 26.65           O
ATOM   1905  ND2 ASN A 122     -20.424 139.098 -46.434  1.00 26.65           N
ATOM   1906 1HD2 ASN A 122     -20.178 139.167 -47.410  1.00 26.65           H
ATOM   1907 2HD2 ASN A 122     -20.268 138.236 -45.941  1.00 26.65           H
ATOM   1908  N   CYS A 123     -24.048 138.610 -43.619  1.00  3.88           N
ATOM   1909  H   CYS A 123     -23.689 138.618 -42.678  1.00  3.88           H
ATOM   1910  CA  CYS A 123     -24.929 137.514 -44.004  1.00  3.88           C
ATOM   1911  HA  CYS A 123     -25.341 137.687 -44.999  1.00  3.88           H
ATOM   1912  C   CYS A 123     -26.052 137.368 -42.991  1.00  3.88           C
ATOM   1913  O   CYS A 123     -25.780 137.482 -41.796  1.00  3.88           O
ATOM   1914  CB  CYS A 123     -24.078 136.243 -44.002  1.00  3.88           C
ATOM   1915 1HB  CYS A 123     -23.774 136.026 -42.978  1.00  3.88           H
ATOM   1916 2HB  CYS A 123     -24.669 135.408 -44.375  1.00  3.88           H
ATOM   1917  SG  CYS A 123     -22.584 136.460 -45.001  1.00  3.88           S
ATOM   1918  HG  CYS A 123     -22.341 135.166 -45.288  1.00  3.88           H
ATOM   1919  N   THR A 124     -27.277 137.117 -43.434  1.00 15.43           N
ATOM   1920  H   THR A 124     -27.462 137.107 -44.438  1.00 15.43           H
ATOM   1921  CA  THR A 124     -28.425 136.892 -42.548  1.00 15.43           C
ATOM   1922  HA  THR A 124     -28.090 136.503 -41.591  1.00 15.43           H
ATOM   1923  C   THR A 124     -29.349 135.865 -43.215  1.00 15.43           C
ATOM   1924  O   THR A 124     -29.297 135.699 -44.431  1.00 15.43           O
ATOM   1925  CB  THR A 124     -29.152 138.252 -42.313  1.00 15.43           C
ATOM   1926  HB  THR A 124     -29.497 138.646 -43.269  1.00 15.43           H
ATOM   1927  OG1 THR A 124     -28.218 139.169 -41.738  1.00 15.43           O
ATOM   1928  HG1 THR A 124     -27.376 138.714 -41.643  1.00 15.43           H
ATOM   1929  CG2 THR A 124     -30.326 138.184 -41.345  1.00 15.43           C
ATOM   1930 1HG2 THR A 124     -31.166 137.672 -41.812  1.00 15.43           H
ATOM   1931 2HG2 THR A 124     -30.637 139.197 -41.095  1.00 15.43           H
ATOM   1932 3HG2 THR A 124     -30.040 137.662 -40.435  1.00 15.43           H
ATOM   1933  N   VAL A 125     -30.201 135.190 -42.457  1.00 32.34           N
ATOM   1934  H   VAL A 125     -30.106 135.222 -41.442  1.00 32.34           H
ATOM   1935  CA  VAL A 125     -31.356 134.473 -43.002  1.00 32.34           C
ATOM   1936  HA  VAL A 125     -31.493 134.726 -44.050  1.00 32.34           H
ATOM   1937  C   VAL A 125     -32.560 135.004 -42.233  1.00 32.34           C
ATOM   1938  O   VAL A 125     -32.517 135.147 -41.012  1.00 32.34           O
ATOM   1939  CB  VAL A 125     -31.178 132.932 -42.887  1.00 32.34           C
ATOM   1940  HB  VAL A 125     -30.602 132.733 -41.987  1.00 32.34           H
ATOM   1941  CG1 VAL A 125     -32.502 132.169 -42.767  1.00 32.34           C
ATOM   1942 1HG1 VAL A 125     -32.296 131.101 -42.690  1.00 32.34           H
ATOM   1943 2HG1 VAL A 125     -33.131 132.356 -43.636  1.00 32.34           H
ATOM   1944 3HG1 VAL A 125     -33.024 132.474 -41.865  1.00 32.34           H
ATOM   1945  CG2 VAL A 125     -30.399 132.410 -44.109  1.00 32.34           C
ATOM   1946 1HG2 VAL A 125     -30.212 131.342 -43.996  1.00 32.34           H
ATOM   1947 2HG2 VAL A 125     -29.442 132.925 -44.188  1.00 32.34           H
ATOM   1948 3HG2 VAL A 125     -30.971 132.574 -45.021  1.00 32.34           H
ATOM   1949  N   SER A 126     -33.613 135.346 -42.957  1.00  3.39           N
ATOM   1950  H   SER A 126     -33.593 135.217 -43.967  1.00  3.39           H
ATOM   1951  CA  SER A 126     -34.846 135.850 -42.371  1.00  3.39           C
ATOM   1952  HA  SER A 126     -34.640 136.348 -41.423  1.00  3.39           H
ATOM   1953  C   SER A 126     -35.799 134.685 -42.113  1.00  3.39           C
ATOM   1954  O   SER A 126     -36.458 134.648 -41.081  1.00  3.39           O
ATOM   1955  CB  SER A 126     -35.463 136.849 -43.350  1.00  3.39           C
ATOM   1956 1HB  SER A 126     -36.469 137.110 -43.040  1.00  3.39           H
ATOM   1957 2HB  SER A 126     -34.859 137.752 -43.359  1.00  3.39           H
ATOM   1958  OG  SER A 126     -35.473 136.297 -44.655  1.00  3.39           O
ATOM   1959  HG  SER A 126     -35.892 136.920 -45.259  1.00  3.39           H
ATOM   1960  N   GLY A 127     -35.847 133.711 -43.016  1.00  1.84           N
ATOM   1961  H   GLY A 127     -35.278 133.780 -43.852  1.00  1.84           H
ATOM   1962  CA  GLY A 127     -36.745 132.576 -42.843  1.00  1.84           C
ATOM   1963 1HA  GLY A 127     -36.556 131.837 -43.621  1.00  1.84           H
ATOM   1964 2HA  GLY A 127     -36.542 132.117 -41.878  1.00  1.84           H
ATOM   1965  C   GLY A 127     -38.213 132.974 -42.879  1.00  1.84           C
ATOM   1966  O   GLY A 127     -38.568 133.939 -43.556  1.00  1.84           O
ATOM   1967  N   THR A 128     -39.072 132.263 -42.160  1.00 24.96           N
ATOM   1968  H   THR A 128     -38.745 131.446 -41.649  1.00 24.96           H
ATOM   1969  CA  THR A 128     -40.492 132.620 -42.035  1.00 24.96           C
ATOM   1970  HA  THR A 128     -40.622 133.674 -42.276  1.00 24.96           H
ATOM   1971  C   THR A 128     -40.940 132.394 -40.591  1.00 24.96           C
ATOM   1972  O   THR A 128     -40.237 131.707 -39.845  1.00 24.96           O
ATOM   1973  CB  THR A 128     -41.384 131.793 -42.994  1.00 24.96           C
ATOM   1974  HB  THR A 128     -40.966 131.843 -43.999  1.00 24.96           H
ATOM   1975  OG1 THR A 128     -42.692 132.364 -42.996  1.00 24.96           O
ATOM   1976  HG1 THR A 128     -43.251 131.864 -43.605  1.00 24.96           H
ATOM   1977  CG2 THR A 128     -41.512 130.332 -42.577  1.00 24.96           C
ATOM   1978 1HG2 THR A 128     -42.046 130.246 -41.631  1.00 24.96           H
ATOM   1979 2HG2 THR A 128     -40.527 129.880 -42.484  1.00 24.96           H
ATOM   1980 3HG2 THR A 128     -42.062 129.788 -43.338  1.00 24.96           H
ATOM   1981  N   ILE A 129     -42.073 132.955 -40.180  1.00 22.10           N
ATOM   1982  H   ILE A 129     -42.598 133.541 -40.830  1.00 22.10           H
ATOM   1983  CA  ILE A 129     -42.616 132.740 -38.832  1.00 22.10           C
ATOM   1984  HA  ILE A 129     -41.868 132.239 -38.219  1.00 22.10           H
ATOM   1985  C   ILE A 129     -43.861 131.852 -38.932  1.00 22.10           C
ATOM   1986  O   ILE A 129     -43.977 130.851 -38.219  1.00 22.10           O
ATOM   1987  CB  ILE A 129     -43.042 134.067 -38.110  1.00 22.10           C
ATOM   1988  HB  ILE A 129     -43.931 134.441 -38.602  1.00 22.10           H
ATOM   1989  CG1 ILE A 129     -41.963 135.156 -38.217  1.00 22.10           C
ATOM   1990 1HG1 ILE A 129     -41.099 134.856 -37.624  1.00 22.10           H
ATOM   1991 2HG1 ILE A 129     -41.661 135.225 -39.254  1.00 22.10           H
ATOM   1992  CG2 ILE A 129     -43.364 133.803 -36.622  1.00 22.10           C
ATOM   1993 1HG2 ILE A 129     -43.791 134.694 -36.161  1.00 22.10           H
ATOM   1994 2HG2 ILE A 129     -42.454 133.525 -36.084  1.00 22.10           H
ATOM   1995 3HG2 ILE A 129     -44.084 132.994 -36.525  1.00 22.10           H
ATOM   1996  CD1 ILE A 129     -42.389 136.574 -37.793  1.00 22.10           C
ATOM   1997 1HD1 ILE A 129     -43.237 136.904 -38.392  1.00 22.10           H
ATOM   1998 2HD1 ILE A 129     -41.558 137.263 -37.950  1.00 22.10           H
ATOM   1999 3HD1 ILE A 129     -42.659 136.592 -36.737  1.00 22.10           H
ATOM   2000  N   GLN A 130     -44.796 132.227 -39.800  1.00 27.52           N
ATOM   2001  H   GLN A 130     -44.635 133.033 -40.393  1.00 27.52           H
ATOM   2002  CA  GLN A 130     -46.075 131.530 -39.975  1.00 27.52           C
ATOM   2003  HA  GLN A 130     -45.961 130.468 -39.762  1.00 27.52           H
ATOM   2004  C   GLN A 130     -46.510 131.721 -41.427  1.00 27.52           C
ATOM   2005  O   GLN A 130     -45.963 132.569 -42.127  1.00 27.52           O
ATOM   2006  CB  GLN A 130     -47.174 132.117 -39.066  1.00 27.52           C
ATOM   2007 1HB  GLN A 130     -47.268 133.181 -39.276  1.00 27.52           H
ATOM   2008 2HB  GLN A 130     -48.117 131.635 -39.323  1.00 27.52           H
ATOM   2009  CG  GLN A 130     -46.959 131.930 -37.565  1.00 27.52           C
ATOM   2010 1HG  GLN A 130     -46.826 130.871 -37.357  1.00 27.52           H
ATOM   2011 2HG  GLN A 130     -46.055 132.454 -37.273  1.00 27.52           H
ATOM   2012  CD  GLN A 130     -48.093 132.442 -36.701  1.00 27.52           C
ATOM   2013  OE1 GLN A 130     -49.226 132.619 -37.143  1.00 27.52           O
ATOM   2014  NE2 GLN A 130     -47.795 132.675 -35.451  1.00 27.52           N
ATOM   2015 1HE2 GLN A 130     -48.501 133.061 -34.842  1.00 27.52           H
ATOM   2016 2HE2 GLN A 130     -46.869 132.459 -35.102  1.00 27.52           H
ATOM   2017  N   ASP A 131     -47.535 130.994 -41.853  1.00 27.79           N
ATOM   2018  H   ASP A 131     -47.869 130.227 -41.272  1.00 27.79           H
ATOM   2019  CA  ASP A 131     -48.257 131.271 -43.103  1.00 27.79           C
ATOM   2020  HA  ASP A 131     -47.567 131.321 -43.944  1.00 27.79           H
ATOM   2021  C   ASP A 131     -49.011 132.596 -42.999  1.00 27.79           C
ATOM   2022  O   ASP A 131     -49.219 133.270 -43.992  1.00 27.79           O
ATOM   2023  CB  ASP A 131     -49.278 130.150 -43.337  1.00 27.79           C
ATOM   2024 1HB  ASP A 131     -48.760 129.191 -43.340  1.00 27.79           H
ATOM   2025 2HB  ASP A 131     -49.982 130.159 -42.506  1.00 27.79           H
ATOM   2026  CG  ASP A 131     -50.069 130.303 -44.638  1.00 27.79           C
ATOM   2027  OD1 ASP A 131     -51.314 130.419 -44.566  1.00 27.79           O
ATOM   2028  OD2 ASP A 131     -49.497 130.190 -45.746  1.00 27.79           O
ATOM   2029  N   SER A 132     -49.423 132.952 -41.790  1.00  1.72           N
ATOM   2030  H   SER A 132     -49.174 132.379 -41.001  1.00  1.72           H
ATOM   2031  CA  SER A 132     -50.277 134.109 -41.521  1.00  1.72           C
ATOM   2032  HA  SER A 132     -51.244 133.919 -41.984  1.00  1.72           H
ATOM   2033  C   SER A 132     -49.769 135.470 -42.012  1.00  1.72           C
ATOM   2034  O   SER A 132     -48.607 135.825 -41.827  1.00  1.72           O
ATOM   2035  CB  SER A 132     -50.462 134.160 -40.008  1.00  1.72           C
ATOM   2036 1HB  SER A 132     -49.553 134.554 -39.555  1.00  1.72           H
ATOM   2037 2HB  SER A 132     -51.306 134.801 -39.750  1.00  1.72           H
ATOM   2038  OG  SER A 132     -50.669 132.838 -39.532  1.00  1.72           O
ATOM   2039  HG  SER A 132     -50.360 132.790 -38.615  1.00  1.72           H
ATOM   2040  N   MET A 133     -50.655 136.255 -42.613  1.00 16.85           N
ATOM   2041  H   MET A 133     -51.628 135.958 -42.651  1.00 16.85           H
ATOM   2042  CA  MET A 133     -50.289 137.517 -43.264  1.00 16.85           C
ATOM   2043  HA  MET A 133     -49.562 137.292 -44.041  1.00 16.85           H
ATOM   2044  C   MET A 133     -49.649 138.550 -42.341  1.00 16.85           C
ATOM   2045  O   MET A 133     -48.697 139.219 -42.727  1.00 16.85           O
ATOM   2046  CB  MET A 133     -51.537 138.123 -43.923  1.00 16.85           C
ATOM   2047 1HB  MET A 133     -51.965 137.375 -44.588  1.00 16.85           H
ATOM   2048 2HB  MET A 133     -52.271 138.340 -43.148  1.00 16.85           H
ATOM   2049  CG  MET A 133     -51.295 139.407 -44.722  1.00 16.85           C
ATOM   2050 1HG  MET A 133     -52.234 139.717 -45.180  1.00 16.85           H
ATOM   2051 2HG  MET A 133     -50.977 140.189 -44.032  1.00 16.85           H
ATOM   2052  SD  MET A 133     -50.032 139.253 -46.011  1.00 16.85           S
ATOM   2053  CE  MET A 133     -50.747 138.072 -47.126  1.00 16.85           C
ATOM   2054 1HE  MET A 133     -50.894 137.123 -46.612  1.00 16.85           H
ATOM   2055 2HE  MET A 133     -50.074 137.921 -47.970  1.00 16.85           H
ATOM   2056 3HE  MET A 133     -51.705 138.445 -47.488  1.00 16.85           H
ATOM   2057  N   ASP A 134     -50.114 138.668 -41.106  1.00 -8.67           N
ATOM   2058  H   ASP A 134     -50.892 138.083 -40.798  1.00 -8.67           H
ATOM   2059  CA  ASP A 134     -49.540 139.656 -40.184  1.00 -8.67           C
ATOM   2060  HA  ASP A 134     -49.585 140.639 -40.651  1.00 -8.67           H
ATOM   2061  C   ASP A 134     -48.072 139.316 -39.895  1.00 -8.67           C
ATOM   2062  O   ASP A 134     -47.216 140.182 -39.707  1.00 -8.67           O
ATOM   2063  CB  ASP A 134     -50.360 139.677 -38.890  1.00 -8.67           C
ATOM   2064 1HB  ASP A 134     -51.418 139.666 -39.152  1.00 -8.67           H
ATOM   2065 2HB  ASP A 134     -50.138 138.779 -38.313  1.00 -8.67           H
ATOM   2066  CG  ASP A 134     -50.100 140.911 -38.029  1.00 -8.67           C
ATOM   2067  OD1 ASP A 134     -49.349 141.830 -38.415  1.00 -8.67           O
ATOM   2068  OD2 ASP A 134     -50.708 140.990 -36.937  1.00 -8.67           O
ATOM   2069  N   ASN A 135     -47.753 138.030 -39.925  1.00  2.15           N
ATOM   2070  H   ASN A 135     -48.469 137.340 -40.123  1.00  2.15           H
ATOM   2071  CA  ASN A 135     -46.382 137.579 -39.711  1.00  2.15           C
ATOM   2072  HA  ASN A 135     -45.913 138.220 -38.964  1.00  2.15           H
ATOM   2073  C   ASN A 135     -45.539 137.649 -40.980  1.00  2.15           C
ATOM   2074  O   ASN A 135     -44.319 137.767 -40.897  1.00  2.15           O
ATOM   2075  CB  ASN A 135     -46.376 136.146 -39.192  1.00  2.15           C
ATOM   2076 1HB  ASN A 135     -46.930 135.511 -39.880  1.00  2.15           H
ATOM   2077 2HB  ASN A 135     -45.350 135.801 -39.151  1.00  2.15           H
ATOM   2078  CG  ASN A 135     -46.980 136.027 -37.823  1.00  2.15           C
ATOM   2079  OD1 ASN A 135     -48.100 135.569 -37.673  1.00  2.15           O
ATOM   2080  ND2 ASN A 135     -46.263 136.443 -36.820  1.00  2.15           N
ATOM   2081 1HD2 ASN A 135     -46.628 136.318 -35.884  1.00  2.15           H
ATOM   2082 2HD2 ASN A 135     -45.373 136.890 -36.969  1.00  2.15           H
ATOM   2083  N   ILE A 136     -46.159 137.614 -42.152  1.00 -5.71           N
ATOM   2084  H   ILE A 136     -47.156 137.429 -42.191  1.00 -5.71           H
ATOM   2085  CA  ILE A 136     -45.426 137.848 -43.401  1.00 -5.71           C
ATOM   2086  HA  ILE A 136     -44.522 137.240 -43.414  1.00 -5.71           H
ATOM   2087  C   ILE A 136     -45.016 139.315 -43.407  1.00 -5.71           C
ATOM   2088  O   ILE A 136     -43.871 139.644 -43.684  1.00 -5.71           O
ATOM   2089  CB  ILE A 136     -46.271 137.535 -44.679  1.00 -5.71           C
ATOM   2090  HB  ILE A 136     -47.205 138.093 -44.627  1.00 -5.71           H
ATOM   2091  CG1 ILE A 136     -46.593 136.030 -44.742  1.00 -5.71           C
ATOM   2092 1HG1 ILE A 136     -45.665 135.483 -44.910  1.00 -5.71           H
ATOM   2093 2HG1 ILE A 136     -46.992 135.712 -43.782  1.00 -5.71           H
ATOM   2094  CG2 ILE A 136     -45.514 137.969 -45.967  1.00 -5.71           C
ATOM   2095 1HG2 ILE A 136     -46.108 137.748 -46.853  1.00 -5.71           H
ATOM   2096 2HG2 ILE A 136     -44.557 137.448 -46.030  1.00 -5.71           H
ATOM   2097 3HG2 ILE A 136     -45.333 139.044 -45.952  1.00 -5.71           H
ATOM   2098  CD1 ILE A 136     -47.600 135.624 -45.823  1.00 -5.71           C
ATOM   2099 1HD1 ILE A 136     -48.529 136.177 -45.694  1.00 -5.71           H
ATOM   2100 2HD1 ILE A 136     -47.806 134.560 -45.725  1.00 -5.71           H
ATOM   2101 3HD1 ILE A 136     -47.197 135.810 -46.819  1.00 -5.71           H
ATOM   2102  N   LEU A 137     -45.929 140.208 -43.060  1.00  5.23           N
ATOM   2103  H   LEU A 137     -46.867 139.898 -42.812  1.00  5.23           H
ATOM   2104  CA  LEU A 137     -45.632 141.641 -43.074  1.00  5.23           C
ATOM   2105  HA  LEU A 137     -45.236 141.916 -44.052  1.00  5.23           H
ATOM   2106  C   LEU A 137     -44.584 142.011 -42.032  1.00  5.23           C
ATOM   2107  O   LEU A 137     -43.711 142.849 -42.265  1.00  5.23           O
ATOM   2108  CB  LEU A 137     -46.920 142.417 -42.812  1.00  5.23           C
ATOM   2109 1HB  LEU A 137     -47.337 142.055 -41.873  1.00  5.23           H
ATOM   2110 2HB  LEU A 137     -46.667 143.467 -42.688  1.00  5.23           H
ATOM   2111  CG  LEU A 137     -48.000 142.309 -43.895  1.00  5.23           C
ATOM   2112  HG  LEU A 137     -48.125 141.264 -44.169  1.00  5.23           H
ATOM   2113  CD1 LEU A 137     -49.321 142.801 -43.329  1.00  5.23           C
ATOM   2114 1HD1 LEU A 137     -50.106 142.658 -44.070  1.00  5.23           H
ATOM   2115 2HD1 LEU A 137     -49.252 143.857 -43.066  1.00  5.23           H
ATOM   2116 3HD1 LEU A 137     -49.579 142.220 -42.443  1.00  5.23           H
ATOM   2117  CD2 LEU A 137     -47.623 143.087 -45.156  1.00  5.23           C
ATOM   2118 1HD2 LEU A 137     -46.692 142.701 -45.570  1.00  5.23           H
ATOM   2119 2HD2 LEU A 137     -47.505 144.149 -44.932  1.00  5.23           H
ATOM   2120 3HD2 LEU A 137     -48.402 142.961 -45.908  1.00  5.23           H
ATOM   2121  N   GLU A 138     -44.626 141.329 -40.898  1.00 -5.06           N
ATOM   2122  H   GLU A 138     -45.401 140.697 -40.721  1.00 -5.06           H
ATOM   2123  CA  GLU A 138     -43.580 141.472 -39.892  1.00 -5.06           C
ATOM   2124  HA  GLU A 138     -43.490 142.522 -39.614  1.00 -5.06           H
ATOM   2125  C   GLU A 138     -42.237 141.007 -40.454  1.00 -5.06           C
ATOM   2126  O   GLU A 138     -41.223 141.684 -40.304  1.00 -5.06           O
ATOM   2127  CB  GLU A 138     -43.964 140.648 -38.664  1.00 -5.06           C
ATOM   2128 1HB  GLU A 138     -44.971 140.940 -38.371  1.00 -5.06           H
ATOM   2129 2HB  GLU A 138     -43.978 139.596 -38.944  1.00 -5.06           H
ATOM   2130  CG  GLU A 138     -43.056 140.818 -37.467  1.00 -5.06           C
ATOM   2131 1HG  GLU A 138     -42.046 140.503 -37.732  1.00 -5.06           H
ATOM   2132 2HG  GLU A 138     -43.033 141.874 -37.194  1.00 -5.06           H
ATOM   2133  CD  GLU A 138     -43.531 140.010 -36.269  1.00 -5.06           C
ATOM   2134  OE1 GLU A 138     -42.980 140.213 -35.162  1.00 -5.06           O
ATOM   2135  OE2 GLU A 138     -44.458 139.175 -36.389  1.00 -5.06           O
ATOM   2136  N   LYS A 139     -42.223 139.880 -41.153  1.00-11.59           N
ATOM   2137  H   LYS A 139     -43.082 139.349 -41.273  1.00-11.59           H
ATOM   2138  CA  LYS A 139     -40.987 139.368 -41.744  1.00-11.59           C
ATOM   2139  HA  LYS A 139     -40.240 139.319 -40.953  1.00-11.59           H
ATOM   2140  C   LYS A 139     -40.438 140.292 -42.822  1.00-11.59           C
ATOM   2141  O   LYS A 139     -39.230 140.471 -42.903  1.00-11.59           O
ATOM   2142  CB  LYS A 139     -41.218 137.956 -42.297  1.00-11.59           C
ATOM   2143 1HB  LYS A 139     -41.724 137.376 -41.527  1.00-11.59           H
ATOM   2144 2HB  LYS A 139     -41.888 138.019 -43.153  1.00-11.59           H
ATOM   2145  CG  LYS A 139     -39.960 137.192 -42.734  1.00-11.59           C
ATOM   2146 1HG  LYS A 139     -40.269 136.222 -43.122  1.00-11.59           H
ATOM   2147 2HG  LYS A 139     -39.480 137.742 -43.542  1.00-11.59           H
ATOM   2148  CD  LYS A 139     -38.922 136.970 -41.626  1.00-11.59           C
ATOM   2149 1HD  LYS A 139     -38.074 136.458 -42.067  1.00-11.59           H
ATOM   2150 2HD  LYS A 139     -38.583 137.931 -41.241  1.00-11.59           H
ATOM   2151  CE  LYS A 139     -39.424 136.124 -40.475  1.00-11.59           C
ATOM   2152 1HE  LYS A 139     -40.302 136.605 -40.045  1.00-11.59           H
ATOM   2153 2HE  LYS A 139     -39.708 135.144 -40.859  1.00-11.59           H
ATOM   2154  NZ  LYS A 139     -38.407 135.948 -39.396  1.00-11.59           N
ATOM   2155 1HZ  LYS A 139     -38.725 135.258 -38.722  1.00-11.59           H
ATOM   2156 2HZ  LYS A 139     -38.251 136.834 -38.925  1.00-11.59           H
ATOM   2157 3HZ  LYS A 139     -37.535 135.625 -39.801  1.00-11.59           H
ATOM   2158  N   VAL A 140     -41.294 140.941 -43.599  1.00 -9.84           N
ATOM   2159  H   VAL A 140     -42.289 140.737 -43.521  1.00 -9.84           H
ATOM   2160  CA  VAL A 140     -40.838 141.935 -44.576  1.00 -9.84           C
ATOM   2161  HA  VAL A 140     -40.088 141.475 -45.220  1.00 -9.84           H
ATOM   2162  C   VAL A 140     -40.165 143.100 -43.848  1.00 -9.84           C
ATOM   2163  O   VAL A 140     -39.100 143.554 -44.263  1.00 -9.84           O
ATOM   2164  CB  VAL A 140     -42.005 142.461 -45.472  1.00 -9.84           C
ATOM   2165  HB  VAL A 140     -42.797 142.839 -44.827  1.00 -9.84           H
ATOM   2166  CG1 VAL A 140     -41.548 143.601 -46.396  1.00 -9.84           C
ATOM   2167 1HG1 VAL A 140     -42.368 143.891 -47.053  1.00 -9.84           H
ATOM   2168 2HG1 VAL A 140     -40.703 143.278 -47.006  1.00 -9.84           H
ATOM   2169 3HG1 VAL A 140     -41.258 144.470 -45.808  1.00 -9.84           H
ATOM   2170  CG2 VAL A 140     -42.578 141.332 -46.344  1.00 -9.84           C
ATOM   2171 1HG2 VAL A 140     -42.891 140.493 -45.730  1.00 -9.84           H
ATOM   2172 2HG2 VAL A 140     -41.824 140.986 -47.051  1.00 -9.84           H
ATOM   2173 3HG2 VAL A 140     -43.442 141.699 -46.898  1.00 -9.84           H
ATOM   2174  N   HIS A 141     -40.723 143.564 -42.736  1.00 14.73           N
ATOM   2175  H   HIS A 141     -41.601 143.167 -42.406  1.00 14.73           H
ATOM   2176  CA  HIS A 141     -40.090 144.653 -41.982  1.00 14.73           C
ATOM   2177  HA  HIS A 141     -39.918 145.483 -42.667  1.00 14.73           H
ATOM   2178  C   HIS A 141     -38.731 144.210 -41.427  1.00 14.73           C
ATOM   2179  O   HIS A 141     -37.742 144.933 -41.547  1.00 14.73           O
ATOM   2180  CB  HIS A 141     -41.030 145.127 -40.864  1.00 14.73           C
ATOM   2181 1HB  HIS A 141     -42.030 145.241 -41.285  1.00 14.73           H
ATOM   2182 2HB  HIS A 141     -41.073 144.362 -40.090  1.00 14.73           H
ATOM   2183  CG  HIS A 141     -40.638 146.434 -40.237  1.00 14.73           C
ATOM   2184  ND1 HIS A 141     -41.507 147.194 -39.460  1.00 14.73           N
ATOM   2185  HD1 HIS A 141     -42.466 146.942 -39.212  1.00 14.73           H
ATOM   2186  CD2 HIS A 141     -39.482 147.150 -40.256  1.00 14.73           C
ATOM   2187  HD2 HIS A 141     -38.567 146.858 -40.754  1.00 14.73           H
ATOM   2188  CE1 HIS A 141     -40.894 148.303 -39.073  1.00 14.73           C
ATOM   2189  HE1 HIS A 141     -41.328 149.081 -38.449  1.00 14.73           H
ATOM   2190  NE2 HIS A 141     -39.675 148.304 -39.552  1.00 14.73           N
ATOM   2191  HE2 HIS A 141     -38.985 149.054 -39.425  1.00 14.73           H
ATOM   2192  N   GLU A 142     -38.655 143.010 -40.872  1.00-15.64           N
ATOM   2193  H   GLU A 142     -39.499 142.444 -40.791  1.00-15.64           H
ATOM   2194  CA  GLU A 142     -37.396 142.481 -40.333  1.00-15.64           C
ATOM   2195  HA  GLU A 142     -37.007 143.170 -39.585  1.00-15.64           H
ATOM   2196  C   GLU A 142     -36.321 142.289 -41.403  1.00-15.64           C
ATOM   2197  O   GLU A 142     -35.155 142.658 -41.224  1.00-15.64           O
ATOM   2198  CB  GLU A 142     -37.652 141.116 -39.689  1.00-15.64           C
ATOM   2199 1HB  GLU A 142     -38.174 140.496 -40.416  1.00-15.64           H
ATOM   2200 2HB  GLU A 142     -36.692 140.653 -39.469  1.00-15.64           H
ATOM   2201  CG  GLU A 142     -38.467 141.159 -38.406  1.00-15.64           C
ATOM   2202 1HG  GLU A 142     -37.920 141.736 -37.661  1.00-15.64           H
ATOM   2203 2HG  GLU A 142     -39.414 141.657 -38.592  1.00-15.64           H
ATOM   2204  CD  GLU A 142     -38.748 139.772 -37.854  1.00-15.64           C
ATOM   2205  OE1 GLU A 142     -38.389 138.766 -38.505  1.00-15.64           O
ATOM   2206  OE2 GLU A 142     -39.304 139.665 -36.730  1.00-15.64           O
ATOM   2207  N   ALA A 143     -36.716 141.722 -42.533  1.00-24.18           N
ATOM   2208  H   ALA A 143     -37.683 141.416 -42.635  1.00-24.18           H
ATOM   2209  CA  ALA A 143     -35.795 141.492 -43.636  1.00-24.18           C
ATOM   2210  HA  ALA A 143     -34.915 140.968 -43.265  1.00-24.18           H
ATOM   2211  C   ALA A 143     -35.354 142.830 -44.215  1.00-24.18           C
ATOM   2212  O   ALA A 143     -34.197 143.021 -44.547  1.00-24.18           O
ATOM   2213  CB  ALA A 143     -36.469 140.644 -44.702  1.00-24.18           C
ATOM   2214 1HB  ALA A 143     -36.780 139.691 -44.272  1.00-24.18           H
ATOM   2215 2HB  ALA A 143     -35.768 140.459 -45.516  1.00-24.18           H
ATOM   2216 3HB  ALA A 143     -37.346 141.161 -45.096  1.00-24.18           H
ATOM   2217  N   GLY A 144     -36.271 143.779 -44.300  1.00 -7.12           N
ATOM   2218  H   GLY A 144     -37.235 143.584 -44.036  1.00 -7.12           H
ATOM   2219  CA  GLY A 144     -35.928 145.101 -44.786  1.00 -7.12           C
ATOM   2220 1HA  GLY A 144     -35.499 145.012 -45.783  1.00 -7.12           H
ATOM   2221 2HA  GLY A 144     -36.835 145.696 -44.845  1.00 -7.12           H
ATOM   2222  C   GLY A 144     -34.933 145.816 -43.896  1.00 -7.12           C
ATOM   2223  O   GLY A 144     -34.057 146.502 -44.401  1.00 -7.12           O
ATOM   2224  N   LEU A 145     -35.017 145.641 -42.585  1.00 -2.14           N
ATOM   2225  H   LEU A 145     -35.772 145.075 -42.203  1.00 -2.14           H
ATOM   2226  CA  LEU A 145     -34.059 146.257 -41.664  1.00 -2.14           C
ATOM   2227  HA  LEU A 145     -33.992 147.324 -41.873  1.00 -2.14           H
ATOM   2228  C   LEU A 145     -32.658 145.675 -41.813  1.00 -2.14           C
ATOM   2229  O   LEU A 145     -31.659 146.373 -41.652  1.00 -2.14           O
ATOM   2230  CB  LEU A 145     -34.519 146.057 -40.218  1.00 -2.14           C
ATOM   2231 1HB  LEU A 145     -34.909 145.045 -40.124  1.00 -2.14           H
ATOM   2232 2HB  LEU A 145     -33.648 146.138 -39.569  1.00 -2.14           H
ATOM   2233  CG  LEU A 145     -35.574 147.044 -39.701  1.00 -2.14           C
ATOM   2234  HG  LEU A 145     -36.387 147.105 -40.422  1.00 -2.14           H
ATOM   2235  CD1 LEU A 145     -36.143 146.539 -38.384  1.00 -2.14           C
ATOM   2236 1HD1 LEU A 145     -36.893 147.239 -38.018  1.00 -2.14           H
ATOM   2237 2HD1 LEU A 145     -35.354 146.441 -37.638  1.00 -2.14           H
ATOM   2238 3HD1 LEU A 145     -36.624 145.574 -38.538  1.00 -2.14           H
ATOM   2239  CD2 LEU A 145     -34.982 148.442 -39.505  1.00 -2.14           C
ATOM   2240 1HD2 LEU A 145     -35.733 149.098 -39.066  1.00 -2.14           H
ATOM   2241 2HD2 LEU A 145     -34.680 148.861 -40.463  1.00 -2.14           H
ATOM   2242 3HD2 LEU A 145     -34.120 148.401 -38.839  1.00 -2.14           H
ATOM   2243  N   THR A 146     -32.565 144.400 -42.145  1.00 -3.39           N
ATOM   2244  H   THR A 146     -33.404 143.842 -42.265  1.00 -3.39           H
ATOM   2245  CA  THR A 146     -31.261 143.768 -42.332  1.00 -3.39           C
ATOM   2246  HA  THR A 146     -30.538 144.252 -41.679  1.00 -3.39           H
ATOM   2247  C   THR A 146     -30.749 143.959 -43.765  1.00 -3.39           C
ATOM   2248  O   THR A 146     -29.548 144.062 -43.999  1.00 -3.39           O
ATOM   2249  CB  THR A 146     -31.345 142.298 -41.902  1.00 -3.39           C
ATOM   2250  HB  THR A 146     -30.457 141.756 -42.227  1.00 -3.39           H
ATOM   2251  OG1 THR A 146     -32.531 141.718 -42.443  1.00 -3.39           O
ATOM   2252  HG1 THR A 146     -33.260 141.900 -41.839  1.00 -3.39           H
ATOM   2253  CG2 THR A 146     -31.496 142.188 -40.393  1.00 -3.39           C
ATOM   2254 1HG2 THR A 146     -30.632 142.634 -39.900  1.00 -3.39           H
ATOM   2255 2HG2 THR A 146     -31.559 141.138 -40.114  1.00 -3.39           H
ATOM   2256 3HG2 THR A 146     -32.403 142.694 -40.059  1.00 -3.39           H
ATOM   2257  N   LEU A 147     -31.641 144.163 -44.722  1.00 11.25           N
ATOM   2258  H   LEU A 147     -32.626 143.976 -44.540  1.00 11.25           H
ATOM   2259  CA  LEU A 147     -31.240 144.625 -46.052  1.00 11.25           C
ATOM   2260  HA  LEU A 147     -30.414 144.009 -46.405  1.00 11.25           H
ATOM   2261  C   LEU A 147     -30.741 146.066 -45.994  1.00 11.25           C
ATOM   2262  O   LEU A 147     -29.737 146.384 -46.623  1.00 11.25           O
ATOM   2263  CB  LEU A 147     -32.407 144.500 -47.035  1.00 11.25           C
ATOM   2264 1HB  LEU A 147     -33.311 144.834 -46.528  1.00 11.25           H
ATOM   2265 2HB  LEU A 147     -32.229 145.167 -47.875  1.00 11.25           H
ATOM   2266  CG  LEU A 147     -32.639 143.083 -47.587  1.00 11.25           C
ATOM   2267  HG  LEU A 147     -32.600 142.376 -46.760  1.00 11.25           H
ATOM   2268  CD1 LEU A 147     -34.017 142.975 -48.227  1.00 11.25           C
ATOM   2269 1HD1 LEU A 147     -34.182 141.955 -48.569  1.00 11.25           H
ATOM   2270 2HD1 LEU A 147     -34.104 143.658 -49.071  1.00 11.25           H
ATOM   2271 3HD1 LEU A 147     -34.781 143.209 -47.486  1.00 11.25           H
ATOM   2272  CD2 LEU A 147     -31.567 142.693 -48.615  1.00 11.25           C
ATOM   2273 1HD2 LEU A 147     -30.585 142.677 -48.142  1.00 11.25           H
ATOM   2274 2HD2 LEU A 147     -31.556 143.403 -49.441  1.00 11.25           H
ATOM   2275 3HD2 LEU A 147     -31.770 141.696 -48.999  1.00 11.25           H
ATOM   2276  N   LYS A 148     -31.372 146.907 -45.180  1.00 -0.78           N
ATOM   2277  H   LYS A 148     -32.240 146.604 -44.741  1.00 -0.78           H
ATOM   2278  CA  LYS A 148     -30.883 148.264 -44.887  1.00 -0.78           C
ATOM   2279  HA  LYS A 148     -30.794 148.834 -45.813  1.00 -0.78           H
ATOM   2280  C   LYS A 148     -29.504 148.191 -44.249  1.00 -0.78           C
ATOM   2281  O   LYS A 148     -28.652 149.028 -44.510  1.00 -0.78           O
ATOM   2282  CB  LYS A 148     -31.852 148.979 -43.929  1.00 -0.78           C
ATOM   2283 1HB  LYS A 148     -32.827 149.063 -44.407  1.00 -0.78           H
ATOM   2284 2HB  LYS A 148     -31.968 148.353 -43.051  1.00 -0.78           H
ATOM   2285  CG  LYS A 148     -31.409 150.358 -43.437  1.00 -0.78           C
ATOM   2286 1HG  LYS A 148     -30.415 150.269 -43.006  1.00 -0.78           H
ATOM   2287 2HG  LYS A 148     -31.376 151.062 -44.269  1.00 -0.78           H
ATOM   2288  CD  LYS A 148     -32.352 150.873 -42.354  1.00 -0.78           C
ATOM   2289 1HD  LYS A 148     -33.318 151.102 -42.804  1.00 -0.78           H
ATOM   2290 2HD  LYS A 148     -32.496 150.093 -41.606  1.00 -0.78           H
ATOM   2291  CE  LYS A 148     -31.810 152.118 -41.651  1.00 -0.78           C
ATOM   2292 1HE  LYS A 148     -31.639 152.897 -42.395  1.00 -0.78           H
ATOM   2293 2HE  LYS A 148     -32.575 152.472 -40.958  1.00 -0.78           H
ATOM   2294  NZ  LYS A 148     -30.543 151.898 -40.872  1.00 -0.78           N
ATOM   2295 1HZ  LYS A 148     -30.650 151.098 -40.262  1.00 -0.78           H
ATOM   2296 2HZ  LYS A 148     -30.347 152.714 -40.300  1.00 -0.78           H
ATOM   2297 3HZ  LYS A 148     -29.764 151.745 -41.503  1.00 -0.78           H
ATOM   2298  N   ALA A 149     -29.263 147.169 -43.443  1.00  4.87           N
ATOM   2299  H   ALA A 149     -30.002 146.511 -43.245  1.00  4.87           H
ATOM   2300  CA  ALA A 149     -27.961 146.969 -42.816  1.00  4.87           C
ATOM   2301  HA  ALA A 149     -27.630 147.929 -42.418  1.00  4.87           H
ATOM   2302  C   ALA A 149     -26.882 146.484 -43.803  1.00  4.87           C
ATOM   2303  O   ALA A 149     -25.722 146.312 -43.425  1.00  4.87           O
ATOM   2304  CB  ALA A 149     -28.107 145.994 -41.641  1.00  4.87           C
ATOM   2305 1HB  ALA A 149     -28.287 144.984 -42.006  1.00  4.87           H
ATOM   2306 2HB  ALA A 149     -28.932 146.306 -40.998  1.00  4.87           H
ATOM   2307 3HB  ALA A 149     -27.191 146.000 -41.057  1.00  4.87           H
ATOM   2308  N   GLY A 150     -27.247 146.263 -45.058  1.00-14.95           N
ATOM   2309  H   GLY A 150     -28.212 146.404 -45.336  1.00-14.95           H
ATOM   2310  CA  GLY A 150     -26.291 145.883 -46.087  1.00-14.95           C
ATOM   2311 1HA  GLY A 150     -26.681 146.217 -47.049  1.00-14.95           H
ATOM   2312 2HA  GLY A 150     -25.350 146.401 -45.909  1.00-14.95           H
ATOM   2313  C   GLY A 150     -26.008 144.399 -46.191  1.00-14.95           C
ATOM   2314  O   GLY A 150     -25.061 143.998 -46.868  1.00-14.95           O
ATOM   2315  N   CYS A 151     -26.805 143.574 -45.528  1.00 16.88           N
ATOM   2316  H   CYS A 151     -27.580 143.937 -44.983  1.00 16.88           H
ATOM   2317  CA  CYS A 151     -26.606 142.129 -45.577  1.00 16.88           C
ATOM   2318  HA  CYS A 151     -25.546 141.908 -45.443  1.00 16.88           H
ATOM   2319  C   CYS A 151     -27.077 141.550 -46.910  1.00 16.88           C
ATOM   2320  O   CYS A 151     -27.914 142.152 -47.595  1.00 16.88           O
ATOM   2321  CB  CYS A 151     -27.415 141.469 -44.458  1.00 16.88           C
ATOM   2322 1HB  CYS A 151     -28.476 141.578 -44.690  1.00 16.88           H
ATOM   2323 2HB  CYS A 151     -27.181 140.405 -44.427  1.00 16.88           H
ATOM   2324  SG  CYS A 151     -27.120 142.199 -42.835  1.00 16.88           S
ATOM   2325  HG  CYS A 151     -25.781 142.172 -42.891  1.00 16.88           H
ATOM   2326  N   GLY A 152     -26.621 140.346 -47.224  1.00  6.50           N
ATOM   2327  H   GLY A 152     -25.831 139.958 -46.717  1.00  6.50           H
ATOM   2328  CA  GLY A 152     -27.319 139.495 -48.177  1.00  6.50           C
ATOM   2329 1HA  GLY A 152     -27.936 140.091 -48.850  1.00  6.50           H
ATOM   2330 2HA  GLY A 152     -26.609 138.906 -48.753  1.00  6.50           H
ATOM   2331  C   GLY A 152     -28.194 138.579 -47.346  1.00  6.50           C
ATOM   2332  O   GLY A 152     -27.792 138.231 -46.226  1.00  6.50           O
ATOM   2333  N   ILE A 153     -29.377 138.221 -47.831  1.00 11.51           N
ATOM   2334  H   ILE A 153     -29.643 138.490 -48.778  1.00 11.51           H
ATOM   2335  CA  ILE A 153     -30.353 137.521 -46.992  1.00 11.51           C
ATOM   2336  HA  ILE A 153     -29.813 137.115 -46.147  1.00 11.51           H
ATOM   2337  C   ILE A 153     -31.076 136.337 -47.646  1.00 11.51           C
ATOM   2338  O   ILE A 153     -31.349 136.346 -48.846  1.00 11.51           O
ATOM   2339  CB  ILE A 153     -31.348 138.576 -46.424  1.00 11.51           C
ATOM   2340  HB  ILE A 153     -30.750 139.439 -46.128  1.00 11.51           H
ATOM   2341  CG1 ILE A 153     -32.037 138.054 -45.156  1.00 11.51           C
ATOM   2342 1HG1 ILE A 153     -32.807 137.333 -45.431  1.00 11.51           H
ATOM   2343 2HG1 ILE A 153     -31.293 137.547 -44.545  1.00 11.51           H
ATOM   2344  CG2 ILE A 153     -32.358 139.058 -47.487  1.00 11.51           C
ATOM   2345 1HG2 ILE A 153     -32.933 139.901 -47.102  1.00 11.51           H
ATOM   2346 2HG2 ILE A 153     -33.045 138.252 -47.754  1.00 11.51           H
ATOM   2347 3HG2 ILE A 153     -31.823 139.382 -48.378  1.00 11.51           H
ATOM   2348  CD1 ILE A 153     -32.656 139.147 -44.317  1.00 11.51           C
ATOM   2349 1HD1 ILE A 153     -33.525 139.565 -44.825  1.00 11.51           H
ATOM   2350 2HD1 ILE A 153     -31.925 139.938 -44.144  1.00 11.51           H
ATOM   2351 3HD1 ILE A 153     -32.963 138.741 -43.354  1.00 11.51           H
ATOM   2352  N   GLY A 154     -31.375 135.316 -46.850  1.00 -3.21           N
ATOM   2353  H   GLY A 154     -31.062 135.336 -45.889  1.00 -3.21           H
ATOM   2354  CA  GLY A 154     -32.157 134.173 -47.306  1.00 -3.21           C
ATOM   2355 1HA  GLY A 154     -32.290 134.235 -48.382  1.00 -3.21           H
ATOM   2356 2HA  GLY A 154     -31.600 133.263 -47.098  1.00 -3.21           H
ATOM   2357  C   GLY A 154     -33.530 134.031 -46.667  1.00 -3.21           C
ATOM   2358  O   GLY A 154     -33.659 134.060 -45.449  1.00 -3.21           O
ATOM   2359  N   TYR A 155     -34.553 133.863 -47.488  1.00 -0.13           N
ATOM   2360  H   TYR A 155     -34.368 133.848 -48.487  1.00 -0.13           H
ATOM   2361  CA  TYR A 155     -35.943 133.678 -47.072  1.00 -0.13           C
ATOM   2362  HA  TYR A 155     -36.094 133.996 -46.041  1.00 -0.13           H
ATOM   2363  C   TYR A 155     -36.302 132.208 -47.234  1.00 -0.13           C
ATOM   2364  O   TYR A 155     -35.577 131.464 -47.888  1.00 -0.13           O
ATOM   2365  CB  TYR A 155     -36.873 134.463 -47.999  1.00 -0.13           C
ATOM   2366 1HB  TYR A 155     -36.698 134.126 -49.019  1.00 -0.13           H
ATOM   2367 2HB  TYR A 155     -37.907 134.240 -47.741  1.00 -0.13           H
ATOM   2368  CG  TYR A 155     -36.693 135.956 -47.960  1.00 -0.13           C
ATOM   2369  CD1 TYR A 155     -35.843 136.596 -48.880  1.00 -0.13           C
ATOM   2370  HD1 TYR A 155     -35.288 136.013 -49.599  1.00 -0.13           H
ATOM   2371  CD2 TYR A 155     -37.402 136.746 -47.034  1.00 -0.13           C
ATOM   2372  HD2 TYR A 155     -38.068 136.277 -46.321  1.00 -0.13           H
ATOM   2373  CE1 TYR A 155     -35.715 137.995 -48.889  1.00 -0.13           C
ATOM   2374  HE1 TYR A 155     -35.063 138.470 -49.599  1.00 -0.13           H
ATOM   2375  CE2 TYR A 155     -37.268 138.159 -47.042  1.00 -0.13           C
ATOM   2376  HE2 TYR A 155     -37.832 138.764 -46.350  1.00 -0.13           H
ATOM   2377  CZ  TYR A 155     -36.442 138.770 -47.991  1.00 -0.13           C
ATOM   2378  OH  TYR A 155     -36.340 140.133 -48.087  1.00 -0.13           O
ATOM   2379  HH  TYR A 155     -35.945 140.399 -48.927  1.00 -0.13           H
ATOM   2380  N   GLU A 156     -37.452 131.809 -46.714  1.00  6.74           N
ATOM   2381  H   GLU A 156     -38.048 132.474 -46.241  1.00  6.74           H
ATOM   2382  CA  GLU A 156     -37.945 130.441 -46.860  1.00  6.74           C
ATOM   2383  HA  GLU A 156     -37.428 129.940 -47.678  1.00  6.74           H
ATOM   2384  C   GLU A 156     -39.434 130.545 -47.197  1.00  6.74           C
ATOM   2385  O   GLU A 156     -40.143 131.365 -46.603  1.00  6.74           O
ATOM   2386  CB  GLU A 156     -37.692 129.677 -45.556  1.00  6.74           C
ATOM   2387 1HB  GLU A 156     -36.634 129.772 -45.313  1.00  6.74           H
ATOM   2388 2HB  GLU A 156     -38.264 130.145 -44.755  1.00  6.74           H
ATOM   2389  CG  GLU A 156     -38.031 128.199 -45.600  1.00  6.74           C
ATOM   2390 1HG  GLU A 156     -38.174 127.890 -46.637  1.00  6.74           H
ATOM   2391 2HG  GLU A 156     -37.193 127.640 -45.185  1.00  6.74           H
ATOM   2392  CD  GLU A 156     -39.275 127.876 -44.795  1.00  6.74           C
ATOM   2393  OE1 GLU A 156     -40.385 128.293 -45.186  1.00  6.74           O
ATOM   2394  OE2 GLU A 156     -39.153 127.177 -43.762  1.00  6.74           O
ATOM   2395  N   PHE A 157     -39.878 129.780 -48.190  1.00-13.26           N
ATOM   2396  H   PHE A 157     -39.221 129.163 -48.668  1.00-13.26           H
ATOM   2397  CA  PHE A 157     -41.259 129.838 -48.694  1.00-13.26           C
ATOM   2398  HA  PHE A 157     -41.825 130.567 -48.116  1.00-13.26           H
ATOM   2399  C   PHE A 157     -41.965 128.484 -48.567  1.00-13.26           C
ATOM   2400  O   PHE A 157     -43.040 128.255 -49.124  1.00-13.26           O
ATOM   2401  CB  PHE A 157     -41.252 130.288 -50.161  1.00-13.26           C
ATOM   2402 1HB  PHE A 157     -40.666 129.577 -50.744  1.00-13.26           H
ATOM   2403 2HB  PHE A 157     -42.275 130.278 -50.537  1.00-13.26           H
ATOM   2404  CG  PHE A 157     -40.695 131.676 -50.369  1.00-13.26           C
ATOM   2405  CD1 PHE A 157     -39.313 131.880 -50.536  1.00-13.26           C
ATOM   2406  HD1 PHE A 157     -38.638 131.035 -50.526  1.00-13.26           H
ATOM   2407  CD2 PHE A 157     -41.555 132.790 -50.410  1.00-13.26           C
ATOM   2408  HD2 PHE A 157     -42.619 132.652 -50.314  1.00-13.26           H
ATOM   2409  CE1 PHE A 157     -38.795 133.184 -50.705  1.00-13.26           C
ATOM   2410  HE1 PHE A 157     -37.736 133.333 -50.820  1.00-13.26           H
ATOM   2411  CE2 PHE A 157     -41.045 134.102 -50.575  1.00-13.26           C
ATOM   2412  HE2 PHE A 157     -41.715 134.949 -50.589  1.00-13.26           H
ATOM   2413  CZ  PHE A 157     -39.657 134.295 -50.713  1.00-13.26           C
ATOM   2414  HZ  PHE A 157     -39.252 135.289 -50.826  1.00-13.26           H
ATOM   2415  N   SER A 158     -41.347 127.562 -47.845  1.00 -5.32           N
ATOM   2416  H   SER A 158     -40.531 127.825 -47.306  1.00 -5.32           H
ATOM   2417  CA  SER A 158     -41.791 126.170 -47.777  1.00 -5.32           C
ATOM   2418  HA  SER A 158     -41.924 125.800 -48.793  1.00 -5.32           H
ATOM   2419  C   SER A 158     -43.085 125.925 -47.005  1.00 -5.32           C
ATOM   2420  O   SER A 158     -43.673 124.847 -47.099  1.00 -5.32           O
ATOM   2421  CB  SER A 158     -40.693 125.351 -47.106  1.00 -5.32           C
ATOM   2422 1HB  SER A 158     -40.628 125.638 -46.056  1.00 -5.32           H
ATOM   2423 2HB  SER A 158     -40.936 124.289 -47.172  1.00 -5.32           H
ATOM   2424  OG  SER A 158     -39.446 125.604 -47.731  1.00 -5.32           O
ATOM   2425  HG  SER A 158     -38.754 125.208 -47.189  1.00 -5.32           H
ATOM   2426  N   THR A 159     -43.540 126.890 -46.220  1.00 13.14           N
ATOM   2427  H   THR A 159     -43.030 127.767 -46.150  1.00 13.14           H
ATOM   2428  CA  THR A 159     -44.752 126.710 -45.414  1.00 13.14           C
ATOM   2429  HA  THR A 159     -45.007 125.654 -45.393  1.00 13.14           H
ATOM   2430  C   THR A 159     -45.959 127.454 -45.977  1.00 13.14           C
ATOM   2431  O   THR A 159     -47.076 127.266 -45.504  1.00 13.14           O
ATOM   2432  CB  THR A 159     -44.540 127.147 -43.947  1.00 13.14           C
ATOM   2433  HB  THR A 159     -45.432 126.900 -43.373  1.00 13.14           H
ATOM   2434  OG1 THR A 159     -44.312 128.556 -43.869  1.00 13.14           O
ATOM   2435  HG1 THR A 159     -44.438 128.801 -42.945  1.00 13.14           H
ATOM   2436  CG2 THR A 159     -43.325 126.464 -43.324  1.00 13.14           C
ATOM   2437 1HG2 THR A 159     -43.411 125.383 -43.419  1.00 13.14           H
ATOM   2438 2HG2 THR A 159     -43.284 126.715 -42.264  1.00 13.14           H
ATOM   2439 3HG2 THR A 159     -42.406 126.806 -43.803  1.00 13.14           H
ATOM   2440  N   LEU A 160     -45.757 128.276 -46.999  1.00 11.62           N
ATOM   2441  H   LEU A 160     -44.830 128.382 -47.388  1.00 11.62           H
ATOM   2442  CA  LEU A 160     -46.865 129.029 -47.591  1.00 11.62           C
ATOM   2443  HA  LEU A 160     -47.407 129.536 -46.797  1.00 11.62           H
ATOM   2444  C   LEU A 160     -47.854 128.131 -48.323  1.00 11.62           C
ATOM   2445  O   LEU A 160     -47.480 127.128 -48.931  1.00 11.62           O
ATOM   2446  CB  LEU A 160     -46.355 130.072 -48.587  1.00 11.62           C
ATOM   2447 1HB  LEU A 160     -45.670 129.571 -49.271  1.00 11.62           H
ATOM   2448 2HB  LEU A 160     -47.208 130.417 -49.172  1.00 11.62           H
ATOM   2449  CG  LEU A 160     -45.660 131.319 -48.027  1.00 11.62           C
ATOM   2450  HG  LEU A 160     -44.836 131.007 -47.387  1.00 11.62           H
ATOM   2451  CD1 LEU A 160     -45.096 132.131 -49.182  1.00 11.62           C
ATOM   2452 1HD1 LEU A 160     -44.556 132.994 -48.796  1.00 11.62           H
ATOM   2453 2HD1 LEU A 160     -45.900 132.473 -49.836  1.00 11.62           H
ATOM   2454 3HD1 LEU A 160     -44.401 131.515 -49.749  1.00 11.62           H
ATOM   2455  CD2 LEU A 160     -46.613 132.200 -47.219  1.00 11.62           C
ATOM   2456 1HD2 LEU A 160     -47.014 131.644 -46.372  1.00 11.62           H
ATOM   2457 2HD2 LEU A 160     -47.440 132.540 -47.844  1.00 11.62           H
ATOM   2458 3HD2 LEU A 160     -46.073 133.062 -46.832  1.00 11.62           H
ATOM   2459  N   ARG A 161     -49.125 128.497 -48.289  1.00 25.44           N
ATOM   2460  H   ARG A 161     -49.383 129.323 -47.755  1.00 25.44           H
ATOM   2461  CA  ARG A 161     -50.161 127.734 -48.995  1.00 25.44           C
ATOM   2462  HA  ARG A 161     -50.042 126.690 -48.711  1.00 25.44           H
ATOM   2463  C   ARG A 161     -49.976 127.846 -50.522  1.00 25.44           C
ATOM   2464  O   ARG A 161     -49.397 128.822 -51.003  1.00 25.44           O
ATOM   2465  CB  ARG A 161     -51.534 128.207 -48.501  1.00 25.44           C
ATOM   2466 1HB  ARG A 161     -52.300 127.504 -48.827  1.00 25.44           H
ATOM   2467 2HB  ARG A 161     -51.504 128.189 -47.412  1.00 25.44           H
ATOM   2468  CG  ARG A 161     -51.941 129.602 -48.942  1.00 25.44           C
ATOM   2469 1HG  ARG A 161     -51.054 130.228 -49.013  1.00 25.44           H
ATOM   2470 2HG  ARG A 161     -52.393 129.546 -49.930  1.00 25.44           H
ATOM   2471  CD  ARG A 161     -52.910 130.265 -47.964  1.00 25.44           C
ATOM   2472 1HD  ARG A 161     -52.397 130.396 -47.011  1.00 25.44           H
ATOM   2473 2HD  ARG A 161     -53.149 131.258 -48.346  1.00 25.44           H
ATOM   2474  NE  ARG A 161     -54.170 129.544 -47.728  1.00 25.44           N
ATOM   2475  HE  ARG A 161     -54.906 129.675 -48.405  1.00 25.44           H
ATOM   2476  CZ  ARG A 161     -54.456 128.777 -46.683  1.00 25.44           C
ATOM   2477  NH1 ARG A 161     -55.617 128.198 -46.661  1.00 25.44           N
ATOM   2478 1HH1 ARG A 161     -56.305 128.422 -47.367  1.00 25.44           H
ATOM   2479 2HH1 ARG A 161     -55.846 127.558 -45.911  1.00 25.44           H
ATOM   2480  NH2 ARG A 161     -53.661 128.562 -45.665  1.00 25.44           N
ATOM   2481 1HH2 ARG A 161     -52.789 129.068 -45.583  1.00 25.44           H
ATOM   2482 2HH2 ARG A 161     -53.943 127.900 -44.950  1.00 25.44           H
ATOM   2483  N   PRO A 162     -50.419 126.836 -51.298  1.00 -7.01           N
ATOM   2484  CA  PRO A 162     -50.154 126.865 -52.745  1.00 -7.01           C
ATOM   2485  HA  PRO A 162     -49.102 127.064 -52.946  1.00 -7.01           H
ATOM   2486  C   PRO A 162     -51.026 127.857 -53.503  1.00 -7.01           C
ATOM   2487  O   PRO A 162     -51.942 128.444 -52.926  1.00 -7.01           O
ATOM   2488  CB  PRO A 162     -50.511 125.436 -53.171  1.00 -7.01           C
ATOM   2489 1HB  PRO A 162     -50.828 125.399 -54.213  1.00 -7.01           H
ATOM   2490 2HB  PRO A 162     -49.669 124.765 -53.010  1.00 -7.01           H
ATOM   2491  CG  PRO A 162     -51.609 125.079 -52.285  1.00 -7.01           C
ATOM   2492 1HG  PRO A 162     -52.526 125.571 -52.610  1.00 -7.01           H
ATOM   2493 2HG  PRO A 162     -51.752 124.001 -52.256  1.00 -7.01           H
ATOM   2494  CD  PRO A 162     -51.154 125.607 -50.944  1.00 -7.01           C
ATOM   2495 1HD  PRO A 162     -52.014 125.825 -50.311  1.00 -7.01           H
ATOM   2496 2HD  PRO A 162     -50.481 124.900 -50.459  1.00 -7.01           H
ATOM   2497  N   ARG A 163     -50.801 128.003 -54.805  1.00 -1.47           N
ATOM   2498  H   ARG A 163     -50.007 127.524 -55.236  1.00 -1.47           H
ATOM   2499  CA  ARG A 163     -51.728 128.755 -55.663  1.00 -1.47           C
ATOM   2500  HA  ARG A 163     -51.858 129.764 -55.271  1.00 -1.47           H
ATOM   2501  C   ARG A 163     -53.080 128.045 -55.644  1.00 -1.47           C
ATOM   2502  O   ARG A 163     -53.138 126.814 -55.682  1.00 -1.47           O
ATOM   2503  CB  ARG A 163     -51.178 128.823 -57.097  1.00 -1.47           C
ATOM   2504 1HB  ARG A 163     -50.189 129.276 -57.062  1.00 -1.47           H
ATOM   2505 2HB  ARG A 163     -51.071 127.804 -57.471  1.00 -1.47           H
ATOM   2506  CG  ARG A 163     -52.045 129.607 -58.089  1.00 -1.47           C
ATOM   2507 1HG  ARG A 163     -53.027 129.137 -58.137  1.00 -1.47           H
ATOM   2508 2HG  ARG A 163     -52.167 130.630 -57.741  1.00 -1.47           H
ATOM   2509  CD  ARG A 163     -51.464 129.621 -59.497  1.00 -1.47           C
ATOM   2510 1HD  ARG A 163     -51.256 128.593 -59.786  1.00 -1.47           H
ATOM   2511 2HD  ARG A 163     -52.217 130.025 -60.176  1.00 -1.47           H
ATOM   2512  NE  ARG A 163     -50.240 130.423 -59.650  1.00 -1.47           N
ATOM   2513  HE  ARG A 163     -49.973 130.999 -58.860  1.00 -1.47           H
ATOM   2514  CZ  ARG A 163     -49.475 130.481 -60.736  1.00 -1.47           C
ATOM   2515  NH1 ARG A 163     -48.456 131.291 -60.755  1.00 -1.47           N
ATOM   2516 1HH1 ARG A 163     -48.238 131.857 -59.945  1.00 -1.47           H
ATOM   2517 2HH1 ARG A 163     -47.897 131.359 -61.590  1.00 -1.47           H
ATOM   2518  NH2 ARG A 163     -49.672 129.758 -61.809  1.00 -1.47           N
ATOM   2519 1HH2 ARG A 163     -50.452 129.117 -61.842  1.00 -1.47           H
ATOM   2520 2HH2 ARG A 163     -49.035 129.827 -62.592  1.00 -1.47           H
ATOM   2521  N   GLY A 164     -54.164 128.805 -55.592  1.00-12.39           N
ATOM   2522  H   GLY A 164     -54.071 129.816 -55.540  1.00-12.39           H
ATOM   2523  CA  GLY A 164     -55.500 128.229 -55.627  1.00-12.39           C
ATOM   2524 1HA  GLY A 164     -56.188 128.977 -56.020  1.00-12.39           H
ATOM   2525 2HA  GLY A 164     -55.504 127.377 -56.307  1.00-12.39           H
ATOM   2526  C   GLY A 164     -56.027 127.762 -54.284  1.00-12.39           C
ATOM   2527  O   GLY A 164     -57.105 127.179 -54.209  1.00-12.39           O
ATOM   2528  N   ALA A 165     -55.297 128.022 -53.209  1.00 -2.11           N
ATOM   2529  H   ALA A 165     -54.408 128.494 -53.301  1.00 -2.11           H
ATOM   2530  CA  ALA A 165     -55.791 127.711 -51.874  1.00 -2.11           C
ATOM   2531  HA  ALA A 165     -56.382 126.794 -51.900  1.00 -2.11           H
ATOM   2532  C   ALA A 165     -56.685 128.877 -51.454  1.00 -2.11           C
ATOM   2533  O   ALA A 165     -56.382 130.033 -51.752  1.00 -2.11           O
ATOM   2534  CB  ALA A 165     -54.630 127.539 -50.905  1.00 -2.11           C
ATOM   2535 1HB  ALA A 165     -55.012 127.364 -49.899  1.00 -2.11           H
ATOM   2536 2HB  ALA A 165     -54.012 128.436 -50.915  1.00 -2.11           H
ATOM   2537 3HB  ALA A 165     -54.033 126.682 -51.213  1.00 -2.11           H
ATOM   2538  N   TYR A 166     -57.783 128.583 -50.780  1.00 39.03           N
ATOM   2539  H   TYR A 166     -57.999 127.615 -50.555  1.00 39.03           H
ATOM   2540  CA  TYR A 166     -58.712 129.619 -50.348  1.00 39.03           C
ATOM   2541  HA  TYR A 166     -58.865 130.332 -51.157  1.00 39.03           H
ATOM   2542  C   TYR A 166     -58.174 130.350 -49.125  1.00 39.03           C
ATOM   2543  O   TYR A 166     -57.534 129.735 -48.264  1.00 39.03           O
ATOM   2544  CB  TYR A 166     -60.050 128.969 -50.005  1.00 39.03           C
ATOM   2545 1HB  TYR A 166     -60.324 128.299 -50.818  1.00 39.03           H
ATOM   2546 2HB  TYR A 166     -59.938 128.374 -49.099  1.00 39.03           H
ATOM   2547  CG  TYR A 166     -61.177 129.957 -49.814  1.00 39.03           C
ATOM   2548  CD1 TYR A 166     -61.602 130.790 -50.871  1.00 39.03           C
ATOM   2549  HD1 TYR A 166     -61.090 130.762 -51.821  1.00 39.03           H
ATOM   2550  CD2 TYR A 166     -61.838 130.054 -48.578  1.00 39.03           C
ATOM   2551  HD2 TYR A 166     -61.514 129.453 -47.742  1.00 39.03           H
ATOM   2552  CE1 TYR A 166     -62.706 131.667 -50.707  1.00 39.03           C
ATOM   2553  HE1 TYR A 166     -63.040 132.287 -51.524  1.00 39.03           H
ATOM   2554  CE2 TYR A 166     -62.940 130.919 -48.416  1.00 39.03           C
ATOM   2555  HE2 TYR A 166     -63.445 130.968 -47.466  1.00 39.03           H
ATOM   2556  CZ  TYR A 166     -63.369 131.712 -49.480  1.00 39.03           C
ATOM   2557  OH  TYR A 166     -64.448 132.533 -49.300  1.00 39.03           O
ATOM   2558  HH  TYR A 166     -64.802 132.472 -48.406  1.00 39.03           H
ATOM   2559  N   VAL A 167     -58.459 131.639 -49.029  1.00 26.51           N
ATOM   2560  H   VAL A 167     -58.957 132.096 -49.795  1.00 26.51           H
ATOM   2561  CA  VAL A 167     -58.131 132.460 -47.866  1.00 26.51           C
ATOM   2562  HA  VAL A 167     -57.667 131.849 -47.092  1.00 26.51           H
ATOM   2563  C   VAL A 167     -59.469 132.996 -47.373  1.00 26.51           C
ATOM   2564  O   VAL A 167     -60.081 133.855 -48.014  1.00 26.51           O
ATOM   2565  CB  VAL A 167     -57.181 133.626 -48.253  1.00 26.51           C
ATOM   2566  HB  VAL A 167     -57.683 134.259 -48.981  1.00 26.51           H
ATOM   2567  CG1 VAL A 167     -56.817 134.474 -47.033  1.00 26.51           C
ATOM   2568 1HG1 VAL A 167     -56.177 135.298 -47.341  1.00 26.51           H
ATOM   2569 2HG1 VAL A 167     -56.291 133.868 -46.294  1.00 26.51           H
ATOM   2570 3HG1 VAL A 167     -57.714 134.886 -46.579  1.00 26.51           H
ATOM   2571  CG2 VAL A 167     -55.908 133.091 -48.905  1.00 26.51           C
ATOM   2572 1HG2 VAL A 167     -55.389 132.418 -48.222  1.00 26.51           H
ATOM   2573 2HG2 VAL A 167     -55.257 133.924 -49.164  1.00 26.51           H
ATOM   2574 3HG2 VAL A 167     -56.158 132.558 -49.823  1.00 26.51           H
ATOM   2575  N   SER A 168     -59.967 132.456 -46.272  1.00 24.66           N
ATOM   2576  H   SER A 168     -59.429 131.774 -45.744  1.00 24.66           H
ATOM   2577  CA  SER A 168     -61.327 132.753 -45.829  1.00 24.66           C
ATOM   2578  HA  SER A 168     -61.991 132.611 -46.678  1.00 24.66           H
ATOM   2579  C   SER A 168     -61.527 134.181 -45.343  1.00 24.66           C
ATOM   2580  O   SER A 168     -62.598 134.755 -45.533  1.00 24.66           O
ATOM   2581  CB  SER A 168     -61.720 131.752 -44.749  1.00 24.66           C
ATOM   2582 1HB  SER A 168     -61.114 131.923 -43.860  1.00 24.66           H
ATOM   2583 2HB  SER A 168     -62.776 131.871 -44.504  1.00 24.66           H
ATOM   2584  OG  SER A 168     -61.471 130.445 -45.244  1.00 24.66           O
ATOM   2585  HG  SER A 168     -61.840 129.792 -44.638  1.00 24.66           H
ATOM   2586  N   GLY A 169     -60.485 134.794 -44.799  1.00  1.52           N
ATOM   2587  H   GLY A 169     -59.645 134.264 -44.568  1.00  1.52           H
ATOM   2588  CA  GLY A 169     -60.547 136.216 -44.495  1.00  1.52           C
ATOM   2589 1HA  GLY A 169     -61.379 136.400 -43.816  1.00  1.52           H
ATOM   2590 2HA  GLY A 169     -59.623 136.514 -43.998  1.00  1.52           H
ATOM   2591  C   GLY A 169     -60.735 137.080 -45.732  1.00  1.52           C
ATOM   2592  O   GLY A 169     -61.583 137.978 -45.765  1.00  1.52           O
ATOM   2593  N   ALA A 170     -59.987 136.783 -46.788  1.00 13.59           N
ATOM   2594  H   ALA A 170     -59.345 136.010 -46.737  1.00 13.59           H
ATOM   2595  CA  ALA A 170     -60.055 137.562 -48.023  1.00 13.59           C
ATOM   2596  HA  ALA A 170     -60.086 138.619 -47.758  1.00 13.59           H
ATOM   2597  C   ALA A 170     -61.303 137.251 -48.858  1.00 13.59           C
ATOM   2598  O   ALA A 170     -61.753 138.085 -49.645  1.00 13.59           O
ATOM   2599  CB  ALA A 170     -58.796 137.310 -48.855  1.00 13.59           C
ATOM   2600 1HB  ALA A 170     -57.909 137.572 -48.276  1.00 13.59           H
ATOM   2601 2HB  ALA A 170     -58.825 137.932 -49.751  1.00 13.59           H
ATOM   2602 3HB  ALA A 170     -58.744 136.263 -49.153  1.00 13.59           H
ATOM   2603  N   GLY A 171     -61.842 136.049 -48.701  1.00 13.92           N
ATOM   2604  H   GLY A 171     -61.424 135.392 -48.049  1.00 13.92           H
ATOM   2605  CA  GLY A 171     -62.995 135.620 -49.478  1.00 13.92           C
ATOM   2606 1HA  GLY A 171     -63.453 134.762 -48.991  1.00 13.92           H
ATOM   2607 2HA  GLY A 171     -63.723 136.431 -49.522  1.00 13.92           H
ATOM   2608  C   GLY A 171     -62.602 135.239 -50.894  1.00 13.92           C
ATOM   2609  O   GLY A 171     -63.416 135.309 -51.823  1.00 13.92           O
ATOM   2610  N   ALA A 172     -61.332 134.902 -51.077  1.00 34.12           N
ATOM   2611  H   ALA A 172     -60.738 134.753 -50.271  1.00 34.12           H
ATOM   2612  CA  ALA A 172     -60.728 134.742 -52.398  1.00 34.12           C
ATOM   2613  HA  ALA A 172     -61.482 134.411 -53.113  1.00 34.12           H
ATOM   2614  C   ALA A 172     -59.625 133.684 -52.336  1.00 34.12           C
ATOM   2615  O   ALA A 172     -59.307 133.185 -51.259  1.00 34.12           O
ATOM   2616  CB  ALA A 172     -60.160 136.096 -52.853  1.00 34.12           C
ATOM   2617 1HB  ALA A 172     -59.395 136.433 -52.152  1.00 34.12           H
ATOM   2618 2HB  ALA A 172     -60.962 136.832 -52.890  1.00 34.12           H
ATOM   2619 3HB  ALA A 172     -59.721 136.005 -53.847  1.00 34.12           H
ATOM   2620  N   TYR A 173     -59.042 133.366 -53.481  1.00-10.23           N
ATOM   2621  H   TYR A 173     -59.327 133.844 -54.336  1.00-10.23           H
ATOM   2622  CA  TYR A 173     -58.007 132.343 -53.601  1.00-10.23           C
ATOM   2623  HA  TYR A 173     -57.937 131.781 -52.671  1.00-10.23           H
ATOM   2624  C   TYR A 173     -56.643 132.968 -53.888  1.00-10.23           C
ATOM   2625  O   TYR A 173     -56.547 134.078 -54.421  1.00-10.23           O
ATOM   2626  CB  TYR A 173     -58.386 131.378 -54.726  1.00-10.23           C
ATOM   2627 1HB  TYR A 173     -58.534 131.944 -55.646  1.00-10.23           H
ATOM   2628 2HB  TYR A 173     -57.563 130.681 -54.880  1.00-10.23           H
ATOM   2629  CG  TYR A 173     -59.639 130.576 -54.429  1.00-10.23           C
ATOM   2630  CD1 TYR A 173     -60.928 131.067 -54.738  1.00-10.23           C
ATOM   2631  HD1 TYR A 173     -61.038 132.032 -55.214  1.00-10.23           H
ATOM   2632  CD2 TYR A 173     -59.536 129.315 -53.822  1.00-10.23           C
ATOM   2633  HD2 TYR A 173     -58.563 128.930 -53.561  1.00-10.23           H
ATOM   2634  CE1 TYR A 173     -62.093 130.303 -54.420  1.00-10.23           C
ATOM   2635  HE1 TYR A 173     -63.077 130.685 -54.642  1.00-10.23           H
ATOM   2636  CE2 TYR A 173     -60.685 128.543 -53.535  1.00-10.23           C
ATOM   2637  HE2 TYR A 173     -60.586 127.571 -53.075  1.00-10.23           H
ATOM   2638  CZ  TYR A 173     -61.949 129.045 -53.828  1.00-10.23           C
ATOM   2639  OH  TYR A 173     -63.024 128.253 -53.518  1.00-10.23           O
ATOM   2640  HH  TYR A 173     -63.863 128.728 -53.557  1.00-10.23           H
ATOM   2641  N   THR A 174     -55.581 132.276 -53.508  1.00  4.69           N
ATOM   2642  H   THR A 174     -55.707 131.375 -53.049  1.00  4.69           H
ATOM   2643  CA  THR A 174     -54.214 132.761 -53.693  1.00  4.69           C
ATOM   2644  HA  THR A 174     -54.143 133.796 -53.362  1.00  4.69           H
ATOM   2645  C   THR A 174     -53.658 132.666 -55.112  1.00  4.69           C
ATOM   2646  O   THR A 174     -53.994 131.754 -55.877  1.00  4.69           O
ATOM   2647  CB  THR A 174     -53.265 131.895 -52.859  1.00  4.69           C
ATOM   2648  HB  THR A 174     -52.232 132.128 -53.111  1.00  4.69           H
ATOM   2649  OG1 THR A 174     -53.556 130.527 -53.143  1.00  4.69           O
ATOM   2650  HG1 THR A 174     -52.828 129.977 -52.819  1.00  4.69           H
ATOM   2651  CG2 THR A 174     -53.474 132.098 -51.387  1.00  4.69           C
ATOM   2652 1HG2 THR A 174     -52.604 131.721 -50.855  1.00  4.69           H
ATOM   2653 2HG2 THR A 174     -54.364 131.563 -51.059  1.00  4.69           H
ATOM   2654 3HG2 THR A 174     -53.586 133.161 -51.170  1.00  4.69           H
ATOM   2655  N   SER A 175     -52.729 133.561 -55.421  1.00  7.43           N
ATOM   2656  H   SER A 175     -52.550 134.343 -54.792  1.00  7.43           H
ATOM   2657  CA  SER A 175     -51.897 133.470 -56.621  1.00  7.43           C
ATOM   2658  HA  SER A 175     -52.458 132.988 -57.420  1.00  7.43           H
ATOM   2659  C   SER A 175     -50.637 132.642 -56.359  1.00  7.43           C
ATOM   2660  O   SER A 175     -49.975 132.189 -57.294  1.00  7.43           O
ATOM   2661  CB  SER A 175     -51.516 134.876 -57.072  1.00  7.43           C
ATOM   2662 1HB  SER A 175     -50.874 134.820 -57.952  1.00  7.43           H
ATOM   2663 2HB  SER A 175     -52.424 135.423 -57.325  1.00  7.43           H
ATOM   2664  OG  SER A 175     -50.853 135.564 -56.026  1.00  7.43           O
ATOM   2665  HG  SER A 175     -50.685 136.470 -56.331  1.00  7.43           H
ATOM   2666  N   GLY A 176     -50.342 132.386 -55.091  1.00 11.21           N
ATOM   2667  H   GLY A 176     -50.813 132.913 -54.361  1.00 11.21           H
ATOM   2668  CA  GLY A 176     -49.355 131.389 -54.699  1.00 11.21           C
ATOM   2669 1HA  GLY A 176     -49.764 130.827 -53.859  1.00 11.21           H
ATOM   2670 2HA  GLY A 176     -49.201 130.691 -55.520  1.00 11.21           H
ATOM   2671  C   GLY A 176     -48.005 131.935 -54.273  1.00 11.21           C
ATOM   2672  O   GLY A 176     -47.776 133.142 -54.386  1.00 11.21           O
ATOM   2673  N   PRO A 177     -47.086 131.096 -53.758  1.00-10.32           N
ATOM   2674  CA  PRO A 177     -45.838 131.625 -53.184  1.00-10.32           C
ATOM   2675  HA  PRO A 177     -46.079 132.254 -52.329  1.00-10.32           H
ATOM   2676  C   PRO A 177     -44.923 132.413 -54.124  1.00-10.32           C
ATOM   2677  O   PRO A 177     -44.203 133.308 -53.677  1.00-10.32           O
ATOM   2678  CB  PRO A 177     -45.120 130.362 -52.699  1.00-10.32           C
ATOM   2679 1HB  PRO A 177     -44.428 130.016 -53.463  1.00-10.32           H
ATOM   2680 2HB  PRO A 177     -44.588 130.548 -51.768  1.00-10.32           H
ATOM   2681  CG  PRO A 177     -46.210 129.368 -52.490  1.00-10.32           C
ATOM   2682 1HG  PRO A 177     -45.828 128.348 -52.520  1.00-10.32           H
ATOM   2683 2HG  PRO A 177     -46.711 129.562 -51.542  1.00-10.32           H
ATOM   2684  CD  PRO A 177     -47.149 129.627 -53.624  1.00-10.32           C
ATOM   2685 1HD  PRO A 177     -46.795 129.144 -54.537  1.00-10.32           H
ATOM   2686 2HD  PRO A 177     -48.153 129.286 -53.367  1.00-10.32           H
ATOM   2687  N   LEU A 178     -44.967 132.139 -55.422  1.00  5.30           N
ATOM   2688  H   LEU A 178     -45.598 131.420 -55.772  1.00  5.30           H
ATOM   2689  CA  LEU A 178     -44.129 132.862 -56.383  1.00  5.30           C
ATOM   2690  HA  LEU A 178     -43.087 132.784 -56.071  1.00  5.30           H
ATOM   2691  C   LEU A 178     -44.496 134.344 -56.437  1.00  5.30           C
ATOM   2692  O   LEU A 178     -43.642 135.192 -56.674  1.00  5.30           O
ATOM   2693  CB  LEU A 178     -44.269 132.241 -57.778  1.00  5.30           C
ATOM   2694 1HB  LEU A 178     -44.039 131.179 -57.696  1.00  5.30           H
ATOM   2695 2HB  LEU A 178     -45.313 132.329 -58.069  1.00  5.30           H
ATOM   2696  CG  LEU A 178     -43.431 132.820 -58.932  1.00  5.30           C
ATOM   2697  HG  LEU A 178     -43.681 133.873 -59.049  1.00  5.30           H
ATOM   2698  CD1 LEU A 178     -41.927 132.708 -58.703  1.00  5.30           C
ATOM   2699 1HD1 LEU A 178     -41.642 133.291 -57.829  1.00  5.30           H
ATOM   2700 2HD1 LEU A 178     -41.397 133.108 -59.566  1.00  5.30           H
ATOM   2701 3HD1 LEU A 178     -41.643 131.667 -58.552  1.00  5.30           H
ATOM   2702  CD2 LEU A 178     -43.803 132.105 -60.224  1.00  5.30           C
ATOM   2703 1HD2 LEU A 178     -43.262 132.554 -61.055  1.00  5.30           H
ATOM   2704 2HD2 LEU A 178     -44.871 132.209 -60.413  1.00  5.30           H
ATOM   2705 3HD2 LEU A 178     -43.547 131.047 -60.160  1.00  5.30           H
ATOM   2706  N   SER A 179     -45.745 134.682 -56.146  1.00 -8.31           N
ATOM   2707  H   SER A 179     -46.423 133.968 -55.908  1.00 -8.31           H
ATOM   2708  CA  SER A 179     -46.156 136.085 -56.158  1.00 -8.31           C
ATOM   2709  HA  SER A 179     -45.926 136.500 -57.138  1.00 -8.31           H
ATOM   2710  C   SER A 179     -45.398 136.901 -55.111  1.00 -8.31           C
ATOM   2711  O   SER A 179     -45.072 138.066 -55.330  1.00 -8.31           O
ATOM   2712  CB  SER A 179     -47.661 136.212 -55.917  1.00 -8.31           C
ATOM   2713 1HB  SER A 179     -47.953 137.254 -56.044  1.00 -8.31           H
ATOM   2714 2HB  SER A 179     -48.195 135.606 -56.649  1.00 -8.31           H
ATOM   2715  OG  SER A 179     -48.019 135.794 -54.609  1.00 -8.31           O
ATOM   2716  HG  SER A 179     -48.033 134.826 -54.574  1.00 -8.31           H
ATOM   2717  N   PHE A 180     -45.060 136.280 -53.991  1.00-11.22           N
ATOM   2718  H   PHE A 180     -45.335 135.317 -53.852  1.00-11.22           H
ATOM   2719  CA  PHE A 180     -44.317 136.960 -52.937  1.00-11.22           C
ATOM   2720  HA  PHE A 180     -44.715 137.967 -52.816  1.00-11.22           H
ATOM   2721  C   PHE A 180     -42.841 137.078 -53.300  1.00-11.22           C
ATOM   2722  O   PHE A 180     -42.188 138.069 -52.969  1.00-11.22           O
ATOM   2723  CB  PHE A 180     -44.507 136.209 -51.619  1.00-11.22           C
ATOM   2724 1HB  PHE A 180     -44.186 135.176 -51.744  1.00-11.22           H
ATOM   2725 2HB  PHE A 180     -43.875 136.674 -50.865  1.00-11.22           H
ATOM   2726  CG  PHE A 180     -45.932 136.231 -51.131  1.00-11.22           C
ATOM   2727  CD1 PHE A 180     -46.817 135.183 -51.445  1.00-11.22           C
ATOM   2728  HD1 PHE A 180     -46.463 134.329 -52.000  1.00-11.22           H
ATOM   2729  CD2 PHE A 180     -46.409 137.331 -50.394  1.00-11.22           C
ATOM   2730  HD2 PHE A 180     -45.736 138.137 -50.134  1.00-11.22           H
ATOM   2731  CE1 PHE A 180     -48.180 135.242 -51.060  1.00-11.22           C
ATOM   2732  HE1 PHE A 180     -48.851 134.436 -51.317  1.00-11.22           H
ATOM   2733  CE2 PHE A 180     -47.770 137.407 -49.999  1.00-11.22           C
ATOM   2734  HE2 PHE A 180     -48.124 138.262 -49.442  1.00-11.22           H
ATOM   2735  CZ  PHE A 180     -48.659 136.365 -50.345  1.00-11.22           C
ATOM   2736  HZ  PHE A 180     -49.700 136.424 -50.065  1.00-11.22           H
ATOM   2737  N   MET A 181     -42.329 136.105 -54.042  1.00-31.92           N
ATOM   2738  H   MET A 181     -42.907 135.311 -54.291  1.00-31.92           H
ATOM   2739  CA  MET A 181     -40.951 136.159 -54.534  1.00-31.92           C
ATOM   2740  HA  MET A 181     -40.278 136.374 -53.705  1.00-31.92           H
ATOM   2741  C   MET A 181     -40.818 137.270 -55.575  1.00-31.92           C
ATOM   2742  O   MET A 181     -39.800 137.936 -55.650  1.00-31.92           O
ATOM   2743  CB  MET A 181     -40.550 134.828 -55.179  1.00-31.92           C
ATOM   2744 1HB  MET A 181     -41.215 134.644 -56.020  1.00-31.92           H
ATOM   2745 2HB  MET A 181     -39.534 134.918 -55.565  1.00-31.92           H
ATOM   2746  CG  MET A 181     -40.611 133.622 -54.260  1.00-31.92           C
ATOM   2747 1HG  MET A 181     -39.855 133.721 -53.481  1.00-31.92           H
ATOM   2748 2HG  MET A 181     -41.596 133.561 -53.798  1.00-31.92           H
ATOM   2749  SD  MET A 181     -40.319 132.112 -55.202  1.00-31.92           S
ATOM   2750  CE  MET A 181     -40.504 130.853 -53.939  1.00-31.92           C
ATOM   2751 1HE  MET A 181     -39.756 131.002 -53.161  1.00-31.92           H
ATOM   2752 2HE  MET A 181     -40.367 129.866 -54.383  1.00-31.92           H
ATOM   2753 3HE  MET A 181     -41.501 130.914 -53.501  1.00-31.92           H
ATOM   2754  N   ASP A 182     -41.863 137.501 -56.356  1.00  2.51           N
ATOM   2755  H   ASP A 182     -42.670 136.885 -56.293  1.00  2.51           H
ATOM   2756  CA  ASP A 182     -41.889 138.578 -57.354  1.00  2.51           C
ATOM   2757  HA  ASP A 182     -40.998 138.507 -57.980  1.00  2.51           H
ATOM   2758  C   ASP A 182     -41.915 139.975 -56.716  1.00  2.51           C
ATOM   2759  O   ASP A 182     -41.336 140.929 -57.238  1.00  2.51           O
ATOM   2760  CB  ASP A 182     -43.122 138.377 -58.239  1.00  2.51           C
ATOM   2761 1HB  ASP A 182     -43.134 137.348 -58.601  1.00  2.51           H
ATOM   2762 2HB  ASP A 182     -44.012 138.543 -57.637  1.00  2.51           H
ATOM   2763  CG  ASP A 182     -43.170 139.319 -59.429  1.00  2.51           C
ATOM   2764  OD1 ASP A 182     -42.139 139.838 -59.908  1.00  2.51           O
ATOM   2765  OD2 ASP A 182     -44.301 139.573 -59.894  1.00  2.51           O
ATOM   2766  N   ILE A 183     -42.529 140.112 -55.549  1.00  9.13           N
ATOM   2767  H   ILE A 183     -43.038 139.331 -55.151  1.00  9.13           H
ATOM   2768  CA  ILE A 183     -42.465 141.385 -54.818  1.00  9.13           C
ATOM   2769  HA  ILE A 183     -42.696 142.199 -55.505  1.00  9.13           H
ATOM   2770  C   ILE A 183     -41.024 141.574 -54.325  1.00  9.13           C
ATOM   2771  O   ILE A 183     -40.436 142.654 -54.464  1.00  9.13           O
ATOM   2772  CB  ILE A 183     -43.470 141.444 -53.624  1.00  9.13           C
ATOM   2773  HB  ILE A 183     -43.247 140.623 -52.944  1.00  9.13           H
ATOM   2774  CG1 ILE A 183     -44.922 141.300 -54.122  1.00  9.13           C
ATOM   2775 1HG1 ILE A 183     -45.213 142.229 -54.612  1.00  9.13           H
ATOM   2776 2HG1 ILE A 183     -44.968 140.509 -54.863  1.00  9.13           H
ATOM   2777  CG2 ILE A 183     -43.346 142.785 -52.859  1.00  9.13           C
ATOM   2778 1HG2 ILE A 183     -43.582 143.622 -53.519  1.00  9.13           H
ATOM   2779 2HG2 ILE A 183     -42.332 142.908 -52.477  1.00  9.13           H
ATOM   2780 3HG2 ILE A 183     -44.024 142.797 -52.006  1.00  9.13           H
ATOM   2781  CD1 ILE A 183     -45.960 140.977 -53.035  1.00  9.13           C
ATOM   2782 1HD1 ILE A 183     -46.929 140.816 -53.503  1.00  9.13           H
ATOM   2783 2HD1 ILE A 183     -46.042 141.804 -52.330  1.00  9.13           H
ATOM   2784 3HD1 ILE A 183     -45.670 140.071 -52.501  1.00  9.13           H
ATOM   2785  N   TYR A 184     -40.408 140.516 -53.813  1.00 10.56           N
ATOM   2786  H   TYR A 184     -40.898 139.632 -53.723  1.00 10.56           H
ATOM   2787  CA  TYR A 184     -39.015 140.609 -53.377  1.00 10.56           C
ATOM   2788  HA  TYR A 184     -38.916 141.467 -52.715  1.00 10.56           H
ATOM   2789  C   TYR A 184     -38.055 140.832 -54.543  1.00 10.56           C
ATOM   2790  O   TYR A 184     -37.030 141.476 -54.380  1.00 10.56           O
ATOM   2791  CB  TYR A 184     -38.564 139.365 -52.612  1.00 10.56           C
ATOM   2792 1HB  TYR A 184     -38.795 138.478 -53.201  1.00 10.56           H
ATOM   2793 2HB  TYR A 184     -37.482 139.425 -52.502  1.00 10.56           H
ATOM   2794  CG  TYR A 184     -39.146 139.210 -51.222  1.00 10.56           C
ATOM   2795  CD1 TYR A 184     -39.787 138.014 -50.842  1.00 10.56           C
ATOM   2796  HD1 TYR A 184     -39.918 137.226 -51.568  1.00 10.56           H
ATOM   2797  CD2 TYR A 184     -39.002 140.229 -50.256  1.00 10.56           C
ATOM   2798  HD2 TYR A 184     -38.491 141.146 -50.513  1.00 10.56           H
ATOM   2799  CE1 TYR A 184     -40.249 137.824 -49.511  1.00 10.56           C
ATOM   2800  HE1 TYR A 184     -40.714 136.893 -49.223  1.00 10.56           H
ATOM   2801  CE2 TYR A 184     -39.494 140.055 -48.933  1.00 10.56           C
ATOM   2802  HE2 TYR A 184     -39.374 140.836 -48.198  1.00 10.56           H
ATOM   2803  CZ  TYR A 184     -40.098 138.848 -48.571  1.00 10.56           C
ATOM   2804  OH  TYR A 184     -40.516 138.679 -47.274  1.00 10.56           O
ATOM   2805  HH  TYR A 184     -40.790 137.772 -47.081  1.00 10.56           H
ATOM   2806  N   ASP A 185     -38.388 140.375 -55.739  1.00  0.91           N
ATOM   2807  H   ASP A 185     -39.215 139.789 -55.835  1.00  0.91           H
ATOM   2808  CA  ASP A 185     -37.574 140.644 -56.926  1.00  0.91           C
ATOM   2809  HA  ASP A 185     -36.556 140.307 -56.734  1.00  0.91           H
ATOM   2810  C   ASP A 185     -37.515 142.137 -57.248  1.00  0.91           C
ATOM   2811  O   ASP A 185     -36.463 142.658 -57.632  1.00  0.91           O
ATOM   2812  CB  ASP A 185     -38.134 139.868 -58.118  1.00  0.91           C
ATOM   2813 1HB  ASP A 185     -38.228 138.820 -57.841  1.00  0.91           H
ATOM   2814 2HB  ASP A 185     -39.122 140.250 -58.359  1.00  0.91           H
ATOM   2815  CG  ASP A 185     -37.262 139.978 -59.347  1.00  0.91           C
ATOM   2816  OD1 ASP A 185     -37.582 140.772 -60.261  1.00  0.91           O
ATOM   2817  OD2 ASP A 185     -36.249 139.250 -59.431  1.00  0.91           O
ATOM   2818  N   LYS A 186     -38.604 142.864 -57.030  1.00 -6.25           N
ATOM   2819  H   LYS A 186     -39.470 142.409 -56.749  1.00 -6.25           H
ATOM   2820  CA  LYS A 186     -38.560 144.323 -57.183  1.00 -6.25           C
ATOM   2821  HA  LYS A 186     -38.038 144.555 -58.109  1.00 -6.25           H
ATOM   2822  C   LYS A 186     -37.788 144.955 -56.030  1.00 -6.25           C
ATOM   2823  O   LYS A 186     -37.028 145.911 -56.210  1.00 -6.25           O
ATOM   2824  CB  LYS A 186     -39.972 144.915 -57.241  1.00 -6.25           C
ATOM   2825 1HB  LYS A 186     -40.547 144.375 -57.993  1.00 -6.25           H
ATOM   2826 2HB  LYS A 186     -40.453 144.767 -56.274  1.00 -6.25           H
ATOM   2827  CG  LYS A 186     -40.010 146.410 -57.577  1.00 -6.25           C
ATOM   2828 1HG  LYS A 186     -41.031 146.768 -57.451  1.00 -6.25           H
ATOM   2829 2HG  LYS A 186     -39.372 146.957 -56.884  1.00 -6.25           H
ATOM   2830  CD  LYS A 186     -39.567 146.705 -59.005  1.00 -6.25           C
ATOM   2831 1HD  LYS A 186     -38.547 146.359 -59.168  1.00 -6.25           H
ATOM   2832 2HD  LYS A 186     -40.236 146.187 -59.692  1.00 -6.25           H
ATOM   2833  CE  LYS A 186     -39.633 148.191 -59.277  1.00 -6.25           C
ATOM   2834 1HE  LYS A 186     -40.608 148.561 -58.966  1.00 -6.25           H
ATOM   2835 2HE  LYS A 186     -38.861 148.706 -58.703  1.00 -6.25           H
ATOM   2836  NZ  LYS A 186     -39.458 148.468 -60.730  1.00 -6.25           N
ATOM   2837 1HZ  LYS A 186     -39.607 149.455 -60.908  1.00 -6.25           H
ATOM   2838 2HZ  LYS A 186     -40.127 147.936 -61.270  1.00 -6.25           H
ATOM   2839 3HZ  LYS A 186     -38.523 148.213 -61.028  1.00 -6.25           H
ATOM   2840  N   MET A 187     -37.936 144.393 -54.841  1.00-12.94           N
ATOM   2841  H   MET A 187     -38.586 143.620 -54.731  1.00-12.94           H
ATOM   2842  CA  MET A 187     -37.192 144.874 -53.678  1.00-12.94           C
ATOM   2843  HA  MET A 187     -37.394 145.939 -53.562  1.00-12.94           H
ATOM   2844  C   MET A 187     -35.684 144.702 -53.885  1.00-12.94           C
ATOM   2845  O   MET A 187     -34.906 145.531 -53.436  1.00-12.94           O
ATOM   2846  CB  MET A 187     -37.669 144.157 -52.410  1.00-12.94           C
ATOM   2847 1HB  MET A 187     -38.759 144.150 -52.413  1.00-12.94           H
ATOM   2848 2HB  MET A 187     -37.319 143.128 -52.429  1.00-12.94           H
ATOM   2849  CG  MET A 187     -37.208 144.801 -51.114  1.00-12.94           C
ATOM   2850 1HG  MET A 187     -36.119 144.800 -51.075  1.00-12.94           H
ATOM   2851 2HG  MET A 187     -37.566 145.829 -51.084  1.00-12.94           H
ATOM   2852  SD  MET A 187     -37.855 143.910 -49.685  1.00-12.94           S
ATOM   2853  CE  MET A 187     -37.351 144.992 -48.336  1.00-12.94           C
ATOM   2854 1HE  MET A 187     -37.681 144.566 -47.387  1.00-12.94           H
ATOM   2855 2HE  MET A 187     -37.801 145.977 -48.466  1.00-12.94           H
ATOM   2856 3HE  MET A 187     -36.266 145.091 -48.332  1.00-12.94           H
ATOM   2857  N   CYS A 188     -35.262 143.690 -54.633  1.00 12.59           N
ATOM   2858  H   CYS A 188     -35.936 143.010 -54.975  1.00 12.59           H
ATOM   2859  CA  CYS A 188     -33.845 143.504 -54.958  1.00 12.59           C
ATOM   2860  HA  CYS A 188     -33.267 143.420 -54.039  1.00 12.59           H
ATOM   2861  C   CYS A 188     -33.281 144.674 -55.750  1.00 12.59           C
ATOM   2862  O   CYS A 188     -32.174 145.111 -55.494  1.00 12.59           O
ATOM   2863  CB  CYS A 188     -33.640 142.243 -55.797  1.00 12.59           C
ATOM   2864 1HB  CYS A 188     -34.221 142.337 -56.713  1.00 12.59           H
ATOM   2865 2HB  CYS A 188     -32.588 142.198 -56.077  1.00 12.59           H
ATOM   2866  SG  CYS A 188     -34.070 140.683 -55.007  1.00 12.59           S
ATOM   2867  HG  CYS A 188     -35.329 141.007 -54.678  1.00 12.59           H
ATOM   2868  N   PHE A 189     -34.046 145.190 -56.701  1.00  4.22           N
ATOM   2869  H   PHE A 189     -34.954 144.784 -56.886  1.00  4.22           H
ATOM   2870  CA  PHE A 189     -33.620 146.352 -57.481  1.00  4.22           C
ATOM   2871  HA  PHE A 189     -32.615 146.190 -57.871  1.00  4.22           H
ATOM   2872  C   PHE A 189     -33.606 147.619 -56.627  1.00  4.22           C
ATOM   2873  O   PHE A 189     -32.760 148.500 -56.783  1.00  4.22           O
ATOM   2874  CB  PHE A 189     -34.592 146.539 -58.650  1.00  4.22           C
ATOM   2875 1HB  PHE A 189     -34.554 145.651 -59.281  1.00  4.22           H
ATOM   2876 2HB  PHE A 189     -35.603 146.637 -58.258  1.00  4.22           H
ATOM   2877  CG  PHE A 189     -34.302 147.751 -59.489  1.00  4.22           C
ATOM   2878  CD1 PHE A 189     -33.242 147.746 -60.411  1.00  4.22           C
ATOM   2879  HD1 PHE A 189     -32.632 146.861 -60.527  1.00  4.22           H
ATOM   2880  CD2 PHE A 189     -35.086 148.914 -59.350  1.00  4.22           C
ATOM   2881  HD2 PHE A 189     -35.897 148.937 -58.636  1.00  4.22           H
ATOM   2882  CE1 PHE A 189     -32.967 148.889 -61.203  1.00  4.22           C
ATOM   2883  HE1 PHE A 189     -32.161 148.869 -61.921  1.00  4.22           H
ATOM   2884  CE2 PHE A 189     -34.822 150.062 -60.136  1.00  4.22           C
ATOM   2885  HE2 PHE A 189     -35.431 150.948 -60.027  1.00  4.22           H
ATOM   2886  CZ  PHE A 189     -33.756 150.050 -61.060  1.00  4.22           C
ATOM   2887  HZ  PHE A 189     -33.551 150.924 -61.661  1.00  4.22           H
ATOM   2888  N   THR A 190     -34.577 147.719 -55.734  1.00  5.01           N
ATOM   2889  H   THR A 190     -35.235 146.957 -55.638  1.00  5.01           H
ATOM   2890  CA  THR A 190     -34.752 148.918 -54.917  1.00  5.01           C
ATOM   2891  HA  THR A 190     -34.651 149.785 -55.566  1.00  5.01           H
ATOM   2892  C   THR A 190     -33.700 149.035 -53.808  1.00  5.01           C
ATOM   2893  O   THR A 190     -33.210 150.127 -53.507  1.00  5.01           O
ATOM   2894  CB  THR A 190     -36.179 148.928 -54.334  1.00  5.01           C
ATOM   2895  HB  THR A 190     -36.276 148.146 -53.581  1.00  5.01           H
ATOM   2896  OG1 THR A 190     -37.108 148.682 -55.396  1.00  5.01           O
ATOM   2897  HG1 THR A 190     -37.047 147.756 -55.658  1.00  5.01           H
ATOM   2898  CG2 THR A 190     -36.548 150.272 -53.737  1.00  5.01           C
ATOM   2899 1HG2 THR A 190     -36.422 151.056 -54.482  1.00  5.01           H
ATOM   2900 2HG2 THR A 190     -35.914 150.487 -52.876  1.00  5.01           H
ATOM   2901 3HG2 THR A 190     -37.590 150.250 -53.417  1.00  5.01           H
ATOM   2902  N   VAL A 191     -33.301 147.921 -53.215  1.00  9.15           N
ATOM   2903  H   VAL A 191     -33.726 147.030 -53.458  1.00  9.15           H
ATOM   2904  CA  VAL A 191     -32.202 147.928 -52.250  1.00  9.15           C
ATOM   2905  HA  VAL A 191     -32.255 148.827 -51.644  1.00  9.15           H
ATOM   2906  C   VAL A 191     -30.917 147.947 -53.071  1.00  9.15           C
ATOM   2907  O   VAL A 191     -30.757 147.143 -53.983  1.00  9.15           O
ATOM   2908  CB  VAL A 191     -32.247 146.688 -51.314  1.00  9.15           C
ATOM   2909  HB  VAL A 191     -32.226 145.786 -51.925  1.00  9.15           H
ATOM   2910  CG1 VAL A 191     -31.045 146.660 -50.355  1.00  9.15           C
ATOM   2911 1HG1 VAL A 191     -31.093 145.776 -49.723  1.00  9.15           H
ATOM   2912 2HG1 VAL A 191     -31.041 147.550 -49.722  1.00  9.15           H
ATOM   2913 3HG1 VAL A 191     -30.113 146.620 -50.919  1.00  9.15           H
ATOM   2914  CG2 VAL A 191     -33.544 146.690 -50.490  1.00  9.15           C
ATOM   2915 1HG2 VAL A 191     -33.564 145.826 -49.830  1.00  9.15           H
ATOM   2916 2HG2 VAL A 191     -34.411 146.642 -51.149  1.00  9.15           H
ATOM   2917 3HG2 VAL A 191     -33.605 147.602 -49.895  1.00  9.15           H
ATOM   2918  N   SER A 192     -30.004 148.867 -52.803  1.00 16.73           N
ATOM   2919  H   SER A 192     -30.166 149.546 -52.064  1.00 16.73           H
ATOM   2920  CA  SER A 192     -28.733 148.907 -53.529  1.00 16.73           C
ATOM   2921  HA  SER A 192     -28.479 147.903 -53.862  1.00 16.73           H
ATOM   2922  C   SER A 192     -27.633 149.397 -52.601  1.00 16.73           C
ATOM   2923  O   SER A 192     -27.919 150.178 -51.694  1.00 16.73           O
ATOM   2924  CB  SER A 192     -28.845 149.819 -54.752  1.00 16.73           C
ATOM   2925 1HB  SER A 192     -29.090 150.831 -54.430  1.00 16.73           H
ATOM   2926 2HB  SER A 192     -27.893 149.832 -55.284  1.00 16.73           H
ATOM   2927  OG  SER A 192     -29.864 149.342 -55.618  1.00 16.73           O
ATOM   2928  HG  SER A 192     -30.366 148.662 -55.150  1.00 16.73           H
ATOM   2929  N   SER A 193     -26.406 148.938 -52.809  1.00 37.01           N
ATOM   2930  H   SER A 193     -26.236 148.331 -53.612  1.00 37.01           H
ATOM   2931  CA  SER A 193     -25.270 149.247 -51.937  1.00 37.01           C
ATOM   2932  HA  SER A 193     -25.456 150.173 -51.397  1.00 37.01           H
ATOM   2933  C   SER A 193     -23.991 149.387 -52.756  1.00 37.01           C
ATOM   2934  O   SER A 193     -23.933 148.898 -53.887  1.00 37.01           O
ATOM   2935  CB  SER A 193     -25.052 148.114 -50.930  1.00 37.01           C
ATOM   2936 1HB  SER A 193     -24.804 147.202 -51.475  1.00 37.01           H
ATOM   2937 2HB  SER A 193     -24.221 148.368 -50.272  1.00 37.01           H
ATOM   2938  OG  SER A 193     -26.215 147.881 -50.153  1.00 37.01           O
ATOM   2939  HG  SER A 193     -26.153 148.381 -49.327  1.00 37.01           H
ATOM   2940  N   ALA A 194     -22.971 150.006 -52.172  1.00 46.81           N
ATOM   2941  H   ALA A 194     -23.118 150.441 -51.262  1.00 46.81           H
ATOM   2942  CA  ALA A 194     -21.644 150.129 -52.777  1.00 46.81           C
ATOM   2943  HA  ALA A 194     -21.060 150.806 -52.155  1.00 46.81           H
ATOM   2944  C   ALA A 194     -21.703 150.732 -54.195  1.00 46.81           C
ATOM   2945  O   ALA A 194     -22.568 151.553 -54.498  1.00 46.81           O
ATOM   2946  CB  ALA A 194     -20.928 148.755 -52.746  1.00 46.81           C
ATOM   2947 1HB  ALA A 194     -20.998 148.334 -51.742  1.00 46.81           H
ATOM   2948 2HB  ALA A 194     -19.873 148.875 -52.993  1.00 46.81           H
ATOM   2949 3HB  ALA A 194     -21.400 148.072 -53.451  1.00 46.81           H
ATOM   2950  N   GLY A 195     -20.824 150.295 -55.087  1.00 15.80           N
ATOM   2951  H   GLY A 195     -20.134 149.605 -54.813  1.00 15.80           H
ATOM   2952  CA  GLY A 195     -20.814 150.759 -56.468  1.00 15.80           C
ATOM   2953 1HA  GLY A 195     -20.902 151.846 -56.470  1.00 15.80           H
ATOM   2954 2HA  GLY A 195     -19.847 150.510 -56.901  1.00 15.80           H
ATOM   2955  C   GLY A 195     -21.897 150.203 -57.382  1.00 15.80           C
ATOM   2956  O   GLY A 195     -21.602 149.745 -58.492  1.00 15.80           O
ATOM   2957  N   GLY A 196     -23.146 150.219 -56.935  1.00 14.52           N
ATOM   2958  H   GLY A 196     -23.329 150.609 -56.012  1.00 14.52           H
ATOM   2959  CA  GLY A 196     -24.265 149.756 -57.744  1.00 14.52           C
ATOM   2960 1HA  GLY A 196     -25.147 150.331 -57.461  1.00 14.52           H
ATOM   2961 2HA  GLY A 196     -24.057 149.961 -58.794  1.00 14.52           H
ATOM   2962  C   GLY A 196     -24.613 148.288 -57.603  1.00 14.52           C
ATOM   2963  O   GLY A 196     -25.251 147.710 -58.486  1.00 14.52           O
ATOM   2964  N   ARG A 197     -24.213 147.671 -56.499  1.00 42.65           N
ATOM   2965  H   ARG A 197     -23.726 148.199 -55.782  1.00 42.65           H
ATOM   2966  CA  ARG A 197     -24.578 146.280 -56.213  1.00 42.65           C
ATOM   2967  HA  ARG A 197     -24.499 145.670 -57.113  1.00 42.65           H
ATOM   2968  C   ARG A 197     -26.027 146.347 -55.766  1.00 42.65           C
ATOM   2969  O   ARG A 197     -26.463 147.382 -55.269  1.00 42.65           O
ATOM   2970  CB  ARG A 197     -23.700 145.690 -55.105  1.00 42.65           C
ATOM   2971 1HB  ARG A 197     -23.782 146.318 -54.218  1.00 42.65           H
ATOM   2972 2HB  ARG A 197     -24.062 144.693 -54.857  1.00 42.65           H
ATOM   2973  CG  ARG A 197     -22.240 145.597 -55.508  1.00 42.65           C
ATOM   2974 1HG  ARG A 197     -22.141 144.922 -56.358  1.00 42.65           H
ATOM   2975 2HG  ARG A 197     -21.894 146.587 -55.803  1.00 42.65           H
ATOM   2976  CD  ARG A 197     -21.359 145.112 -54.374  1.00 42.65           C
ATOM   2977 1HD  ARG A 197     -21.540 145.736 -53.498  1.00 42.65           H
ATOM   2978 2HD  ARG A 197     -21.599 144.075 -54.133  1.00 42.65           H
ATOM   2979  NE  ARG A 197     -19.948 145.231 -54.771  1.00 42.65           N
ATOM   2980  HE  ARG A 197     -19.767 145.399 -55.753  1.00 42.65           H
ATOM   2981  CZ  ARG A 197     -18.894 145.191 -53.968  1.00 42.65           C
ATOM   2982  NH1 ARG A 197     -17.710 145.308 -54.493  1.00 42.65           N
ATOM   2983 1HH1 ARG A 197     -17.609 145.353 -55.501  1.00 42.65           H
ATOM   2984 2HH1 ARG A 197     -16.890 145.342 -53.906  1.00 42.65           H
ATOM   2985  NH2 ARG A 197     -18.971 145.055 -52.672  1.00 42.65           N
ATOM   2986 1HH2 ARG A 197     -19.858 144.837 -52.244  1.00 42.65           H
ATOM   2987 2HH2 ARG A 197     -18.139 145.152 -52.111  1.00 42.65           H
ATOM   2988  N   ARG A 198     -26.773 145.269 -55.930  1.00 10.98           N
ATOM   2989  H   ARG A 198     -26.341 144.416 -56.281  1.00 10.98           H
ATOM   2990  CA  ARG A 198     -28.198 145.251 -55.591  1.00 10.98           C
ATOM   2991  HA  ARG A 198     -28.551 146.256 -55.357  1.00 10.98           H
ATOM   2992  C   ARG A 198     -28.386 144.392 -54.355  1.00 10.98           C
ATOM   2993  O   ARG A 198     -27.499 143.598 -54.027  1.00 10.98           O
ATOM   2994  CB  ARG A 198     -29.003 144.693 -56.770  1.00 10.98           C
ATOM   2995 1HB  ARG A 198     -28.632 143.693 -56.993  1.00 10.98           H
ATOM   2996 2HB  ARG A 198     -30.041 144.602 -56.473  1.00 10.98           H
ATOM   2997  CG  ARG A 198     -28.947 145.518 -58.055  1.00 10.98           C
ATOM   2998 1HG  ARG A 198     -27.914 145.582 -58.392  1.00 10.98           H
ATOM   2999 2HG  ARG A 198     -29.524 144.995 -58.817  1.00 10.98           H
ATOM   3000  CD  ARG A 198     -29.502 146.933 -57.920  1.00 10.98           C
ATOM   3001 1HD  ARG A 198     -30.524 146.891 -57.542  1.00 10.98           H
ATOM   3002 2HD  ARG A 198     -28.885 147.496 -57.219  1.00 10.98           H
ATOM   3003  NE  ARG A 198     -29.483 147.608 -59.226  1.00 10.98           N
ATOM   3004  HE  ARG A 198     -29.211 147.046 -60.022  1.00 10.98           H
ATOM   3005  CZ  ARG A 198     -29.766 148.883 -59.461  1.00 10.98           C
ATOM   3006  NH1 ARG A 198     -29.645 149.344 -60.672  1.00 10.98           N
ATOM   3007 1HH1 ARG A 198     -29.351 148.735 -61.425  1.00 10.98           H
ATOM   3008 2HH1 ARG A 198     -29.841 150.320 -60.845  1.00 10.98           H
ATOM   3009  NH2 ARG A 198     -30.149 149.731 -58.544  1.00 10.98           N
ATOM   3010 1HH2 ARG A 198     -30.247 149.430 -57.584  1.00 10.98           H
ATOM   3011 2HH2 ARG A 198     -30.342 150.688 -58.798  1.00 10.98           H
ATOM   3012  N   GLY A 199     -29.523 144.526 -53.688  1.00 14.40           N
ATOM   3013  H   GLY A 199     -30.222 145.196 -54.012  1.00 14.40           H
ATOM   3014  CA  GLY A 199     -29.799 143.721 -52.510  1.00 14.40           C
ATOM   3015 1HA  GLY A 199     -29.000 143.858 -51.784  1.00 14.40           H
ATOM   3016 2HA  GLY A 199     -30.744 144.025 -52.063  1.00 14.40           H
ATOM   3017  C   GLY A 199     -29.869 142.259 -52.888  1.00 14.40           C
ATOM   3018  O   GLY A 199     -30.728 141.872 -53.678  1.00 14.40           O
ATOM   3019  N   ALA A 200     -28.938 141.460 -52.385  1.00 13.67           N
ATOM   3020  H   ALA A 200     -28.254 141.832 -51.742  1.00 13.67           H
ATOM   3021  CA  ALA A 200     -28.864 140.051 -52.747  1.00 13.67           C
ATOM   3022  HA  ALA A 200     -29.151 139.935 -53.793  1.00 13.67           H
ATOM   3023  C   ALA A 200     -29.855 139.280 -51.878  1.00 13.67           C
ATOM   3024  O   ALA A 200     -29.737 139.257 -50.646  1.00 13.67           O
ATOM   3025  CB  ALA A 200     -27.436 139.532 -52.572  1.00 13.67           C
ATOM   3026 1HB  ALA A 200     -26.754 140.113 -53.192  1.00 13.67           H
ATOM   3027 2HB  ALA A 200     -27.387 138.490 -52.888  1.00 13.67           H
ATOM   3028 3HB  ALA A 200     -27.134 139.605 -51.526  1.00 13.67           H
ATOM   3029  N   GLN A 201     -30.845 138.681 -52.520  1.00-13.68           N
ATOM   3030  H   GLN A 201     -30.890 138.729 -53.540  1.00-13.68           H
ATOM   3031  CA  GLN A 201     -31.909 137.971 -51.824  1.00-13.68           C
ATOM   3032  HA  GLN A 201     -31.649 137.873 -50.772  1.00-13.68           H
ATOM   3033  C   GLN A 201     -32.053 136.570 -52.408  1.00-13.68           C
ATOM   3034  O   GLN A 201     -31.968 136.359 -53.621  1.00-13.68           O
ATOM   3035  CB  GLN A 201     -33.215 138.765 -51.924  1.00-13.68           C
ATOM   3036 1HB  GLN A 201     -33.480 138.865 -52.974  1.00-13.68           H
ATOM   3037 2HB  GLN A 201     -33.996 138.201 -51.421  1.00-13.68           H
ATOM   3038  CG  GLN A 201     -33.120 140.159 -51.293  1.00-13.68           C
ATOM   3039 1HG  GLN A 201     -32.794 140.049 -50.263  1.00-13.68           H
ATOM   3040 2HG  GLN A 201     -32.374 140.742 -51.828  1.00-13.68           H
ATOM   3041  CD  GLN A 201     -34.414 140.945 -51.296  1.00-13.68           C
ATOM   3042  OE1 GLN A 201     -35.429 140.523 -50.771  1.00-13.68           O
ATOM   3043  NE2 GLN A 201     -34.367 142.130 -51.829  1.00-13.68           N
ATOM   3044 1HE2 GLN A 201     -35.198 142.693 -51.808  1.00-13.68           H
ATOM   3045 2HE2 GLN A 201     -33.520 142.453 -52.262  1.00-13.68           H
ATOM   3046  N   MET A 202     -32.216 135.611 -51.514  1.00 15.81           N
ATOM   3047  H   MET A 202     -32.276 135.865 -50.530  1.00 15.81           H
ATOM   3048  CA  MET A 202     -32.281 134.190 -51.833  1.00 15.81           C
ATOM   3049  HA  MET A 202     -32.255 134.021 -52.906  1.00 15.81           H
ATOM   3050  C   MET A 202     -33.585 133.673 -51.263  1.00 15.81           C
ATOM   3051  O   MET A 202     -33.963 134.089 -50.181  1.00 15.81           O
ATOM   3052  CB  MET A 202     -31.090 133.500 -51.153  1.00 15.81           C
ATOM   3053 1HB  MET A 202     -30.190 133.837 -51.657  1.00 15.81           H
ATOM   3054 2HB  MET A 202     -31.037 133.844 -50.122  1.00 15.81           H
ATOM   3055  CG  MET A 202     -31.106 131.973 -51.124  1.00 15.81           C
ATOM   3056 1HG  MET A 202     -30.195 131.617 -50.642  1.00 15.81           H
ATOM   3057 2HG  MET A 202     -31.957 131.644 -50.526  1.00 15.81           H
ATOM   3058  SD  MET A 202     -31.243 131.231 -52.754  1.00 15.81           S
ATOM   3059  CE  MET A 202     -29.688 131.617 -53.484  1.00 15.81           C
ATOM   3060 1HE  MET A 202     -29.696 131.292 -54.521  1.00 15.81           H
ATOM   3061 2HE  MET A 202     -28.890 131.101 -52.954  1.00 15.81           H
ATOM   3062 3HE  MET A 202     -29.509 132.691 -53.455  1.00 15.81           H
ATOM   3063  N   GLY A 203     -34.258 132.763 -51.945  1.00 -3.37           N
ATOM   3064  H   GLY A 203     -33.963 132.523 -52.890  1.00 -3.37           H
ATOM   3065  CA  GLY A 203     -35.384 132.057 -51.361  1.00 -3.37           C
ATOM   3066 1HA  GLY A 203     -35.526 132.358 -50.325  1.00 -3.37           H
ATOM   3067 2HA  GLY A 203     -36.286 132.288 -51.923  1.00 -3.37           H
ATOM   3068  C   GLY A 203     -35.161 130.566 -51.412  1.00 -3.37           C
ATOM   3069  O   GLY A 203     -34.701 130.043 -52.427  1.00 -3.37           O
ATOM   3070  N   THR A 204     -35.493 129.866 -50.343  1.00-15.24           N
ATOM   3071  H   THR A 204     -35.820 130.325 -49.496  1.00-15.24           H
ATOM   3072  CA  THR A 204     -35.398 128.414 -50.345  1.00-15.24           C
ATOM   3073  HA  THR A 204     -34.896 128.092 -51.252  1.00-15.24           H
ATOM   3074  C   THR A 204     -36.801 127.844 -50.374  1.00-15.24           C
ATOM   3075  O   THR A 204     -37.752 128.445 -49.847  1.00-15.24           O
ATOM   3076  CB  THR A 204     -34.585 127.896 -49.153  1.00-15.24           C
ATOM   3077  HB  THR A 204     -34.521 126.812 -49.206  1.00-15.24           H
ATOM   3078  OG1 THR A 204     -35.212 128.287 -47.928  1.00-15.24           O
ATOM   3079  HG1 THR A 204     -34.849 127.762 -47.207  1.00-15.24           H
ATOM   3080  CG2 THR A 204     -33.188 128.493 -49.183  1.00-15.24           C
ATOM   3081 1HG2 THR A 204     -32.562 127.962 -48.475  1.00-15.24           H
ATOM   3082 2HG2 THR A 204     -33.228 129.550 -48.915  1.00-15.24           H
ATOM   3083 3HG2 THR A 204     -32.757 128.390 -50.179  1.00-15.24           H
ATOM   3084  N   PHE A 205     -36.941 126.722 -51.061  1.00 26.19           N
ATOM   3085  H   PHE A 205     -36.133 126.279 -51.490  1.00 26.19           H
ATOM   3086  CA  PHE A 205     -38.242 126.104 -51.258  1.00 26.19           C
ATOM   3087  HA  PHE A 205     -38.903 126.412 -50.447  1.00 26.19           H
ATOM   3088  C   PHE A 205     -38.081 124.592 -51.182  1.00 26.19           C
ATOM   3089  O   PHE A 205     -37.040 124.039 -51.545  1.00 26.19           O
ATOM   3090  CB  PHE A 205     -38.846 126.572 -52.594  1.00 26.19           C
ATOM   3091 1HB  PHE A 205     -39.863 126.201 -52.671  1.00 26.19           H
ATOM   3092 2HB  PHE A 205     -38.887 127.661 -52.592  1.00 26.19           H
ATOM   3093  CG  PHE A 205     -38.087 126.120 -53.821  1.00 26.19           C
ATOM   3094  CD1 PHE A 205     -38.451 124.930 -54.479  1.00 26.19           C
ATOM   3095  HD1 PHE A 205     -39.242 124.314 -54.076  1.00 26.19           H
ATOM   3096  CD2 PHE A 205     -37.038 126.895 -54.353  1.00 26.19           C
ATOM   3097  HD2 PHE A 205     -36.735 127.805 -53.855  1.00 26.19           H
ATOM   3098  CE1 PHE A 205     -37.800 124.531 -55.675  1.00 26.19           C
ATOM   3099  HE1 PHE A 205     -38.097 123.624 -56.177  1.00 26.19           H
ATOM   3100  CE2 PHE A 205     -36.364 126.490 -55.537  1.00 26.19           C
ATOM   3101  HE2 PHE A 205     -35.547 127.074 -55.927  1.00 26.19           H
ATOM   3102  CZ  PHE A 205     -36.760 125.317 -56.205  1.00 26.19           C
ATOM   3103  HZ  PHE A 205     -36.262 125.016 -57.115  1.00 26.19           H
ATOM   3104  N   ASP A 206     -39.096 123.929 -50.650  1.00 17.72           N
ATOM   3105  H   ASP A 206     -39.911 124.436 -50.332  1.00 17.72           H
ATOM   3106  CA  ASP A 206     -39.095 122.475 -50.523  1.00 17.72           C
ATOM   3107  HA  ASP A 206     -38.087 122.135 -50.292  1.00 17.72           H
ATOM   3108  C   ASP A 206     -39.561 121.829 -51.823  1.00 17.72           C
ATOM   3109  O   ASP A 206     -40.288 122.439 -52.617  1.00 17.72           O
ATOM   3110  CB  ASP A 206     -40.035 122.027 -49.407  1.00 17.72           C
ATOM   3111 1HB  ASP A 206     -39.875 120.966 -49.223  1.00 17.72           H
ATOM   3112 2HB  ASP A 206     -39.807 122.577 -48.495  1.00 17.72           H
ATOM   3113  CG  ASP A 206     -41.486 122.217 -49.770  1.00 17.72           C
ATOM   3114  OD1 ASP A 206     -41.971 123.361 -49.761  1.00 17.72           O
ATOM   3115  OD2 ASP A 206     -42.168 121.222 -50.082  1.00 17.72           O
ATOM   3116  N   VAL A 207     -39.160 120.583 -52.021  1.00 15.32           N
ATOM   3117  H   VAL A 207     -38.612 120.120 -51.306  1.00 15.32           H
ATOM   3118  CA  VAL A 207     -39.426 119.857 -53.265  1.00 15.32           C
ATOM   3119  HA  VAL A 207     -39.289 120.550 -54.092  1.00 15.32           H
ATOM   3120  C   VAL A 207     -40.836 119.273 -53.403  1.00 15.32           C
ATOM   3121  O   VAL A 207     -41.195 118.763 -54.457  1.00 15.32           O
ATOM   3122  CB  VAL A 207     -38.395 118.701 -53.449  1.00 15.32           C
ATOM   3123  HB  VAL A 207     -38.601 118.199 -54.393  1.00 15.32           H
ATOM   3124  CG1 VAL A 207     -36.966 119.259 -53.514  1.00 15.32           C
ATOM   3125 1HG1 VAL A 207     -36.904 120.019 -54.293  1.00 15.32           H
ATOM   3126 2HG1 VAL A 207     -36.280 118.450 -53.765  1.00 15.32           H
ATOM   3127 3HG1 VAL A 207     -36.669 119.695 -52.559  1.00 15.32           H
ATOM   3128  CG2 VAL A 207     -38.480 117.667 -52.313  1.00 15.32           C
ATOM   3129 1HG2 VAL A 207     -39.480 117.236 -52.278  1.00 15.32           H
ATOM   3130 2HG2 VAL A 207     -38.241 118.119 -51.353  1.00 15.32           H
ATOM   3131 3HG2 VAL A 207     -37.771 116.864 -52.505  1.00 15.32           H
ATOM   3132  N   SER A 208     -41.639 119.319 -52.348  1.00 -0.30           N
ATOM   3133  H   SER A 208     -41.348 119.808 -51.508  1.00 -0.30           H
ATOM   3134  CA  SER A 208     -42.945 118.657 -52.352  1.00 -0.30           C
ATOM   3135  HA  SER A 208     -42.938 117.861 -53.096  1.00 -0.30           H
ATOM   3136  C   SER A 208     -44.130 119.556 -52.673  1.00 -0.30           C
ATOM   3137  O   SER A 208     -45.247 119.072 -52.805  1.00 -0.30           O
ATOM   3138  CB  SER A 208     -43.190 118.020 -50.988  1.00 -0.30           C
ATOM   3139 1HB  SER A 208     -43.178 118.790 -50.216  1.00 -0.30           H
ATOM   3140 2HB  SER A 208     -44.167 117.536 -50.992  1.00 -0.30           H
ATOM   3141  OG  SER A 208     -42.190 117.048 -50.713  1.00 -0.30           O
ATOM   3142  HG  SER A 208     -41.437 117.487 -50.287  1.00 -0.30           H
ATOM   3143  N   HIS A 209     -43.919 120.858 -52.780  1.00  8.99           N
ATOM   3144  H   HIS A 209     -42.983 121.219 -52.658  1.00  8.99           H
ATOM   3145  CA  HIS A 209     -45.027 121.773 -53.069  1.00  8.99           C
ATOM   3146  HA  HIS A 209     -45.791 121.647 -52.303  1.00  8.99           H
ATOM   3147  C   HIS A 209     -45.647 121.504 -54.440  1.00  8.99           C
ATOM   3148  O   HIS A 209     -44.916 121.191 -55.374  1.00  8.99           O
ATOM   3149  CB  HIS A 209     -44.518 123.213 -53.054  1.00  8.99           C
ATOM   3150 1HB  HIS A 209     -43.429 123.200 -53.008  1.00  8.99           H
ATOM   3151 2HB  HIS A 209     -44.806 123.706 -53.982  1.00  8.99           H
ATOM   3152  CG  HIS A 209     -45.047 124.016 -51.911  1.00  8.99           C
ATOM   3153  ND1 HIS A 209     -44.563 123.909 -50.613  1.00  8.99           N
ATOM   3154  HD1 HIS A 209     -43.782 123.319 -50.309  1.00  8.99           H
ATOM   3155  CD2 HIS A 209     -46.018 124.961 -51.844  1.00  8.99           C
ATOM   3156  HD2 HIS A 209     -46.612 125.320 -52.676  1.00  8.99           H
ATOM   3157  CE1 HIS A 209     -45.221 124.749 -49.835  1.00  8.99           C
ATOM   3158  HE1 HIS A 209     -45.047 124.889 -48.774  1.00  8.99           H
ATOM   3159  NE2 HIS A 209     -46.094 125.404 -50.557  1.00  8.99           N
ATOM   3160  HE2 HIS A 209     -46.707 126.142 -50.202  1.00  8.99           H
ATOM   3161  N   PRO A 210     -46.968 121.714 -54.617  1.00 -4.65           N
ATOM   3162  CA  PRO A 210     -47.466 121.559 -55.994  1.00 -4.65           C
ATOM   3163  HA  PRO A 210     -47.296 120.546 -56.347  1.00 -4.65           H
ATOM   3164  C   PRO A 210     -46.836 122.569 -56.950  1.00 -4.65           C
ATOM   3165  O   PRO A 210     -46.617 122.322 -58.134  1.00 -4.65           O
ATOM   3166  CB  PRO A 210     -48.968 121.840 -55.855  1.00 -4.65           C
ATOM   3167 1HB  PRO A 210     -49.176 122.887 -56.078  1.00 -4.65           H
ATOM   3168 2HB  PRO A 210     -49.547 121.189 -56.509  1.00 -4.65           H
ATOM   3169  CG  PRO A 210     -49.266 121.562 -54.427  1.00 -4.65           C
ATOM   3170 1HG  PRO A 210     -50.175 122.075 -54.113  1.00 -4.65           H
ATOM   3171 2HG  PRO A 210     -49.348 120.486 -54.262  1.00 -4.65           H
ATOM   3172  CD  PRO A 210     -48.065 122.109 -53.715  1.00 -4.65           C
ATOM   3173 1HD  PRO A 210     -48.123 123.196 -53.636  1.00 -4.65           H
ATOM   3174 2HD  PRO A 210     -47.961 121.655 -52.734  1.00 -4.65           H
ATOM   3175  N   ASP A 211     -46.510 123.725 -56.394  1.00 -1.84           N
ATOM   3176  H   ASP A 211     -46.747 123.884 -55.420  1.00 -1.84           H
ATOM   3177  CA  ASP A 211     -45.901 124.834 -57.114  1.00 -1.84           C
ATOM   3178  HA  ASP A 211     -46.430 124.967 -58.058  1.00 -1.84           H
ATOM   3179  C   ASP A 211     -44.409 124.635 -57.395  1.00 -1.84           C
ATOM   3180  O   ASP A 211     -43.755 125.542 -57.895  1.00 -1.84           O
ATOM   3181  CB  ASP A 211     -46.066 126.101 -56.267  1.00 -1.84           C
ATOM   3182 1HB  ASP A 211     -45.356 126.042 -55.445  1.00 -1.84           H
ATOM   3183 2HB  ASP A 211     -45.842 126.983 -56.867  1.00 -1.84           H
ATOM   3184  CG  ASP A 211     -47.447 126.220 -55.654  1.00 -1.84           C
ATOM   3185  OD1 ASP A 211     -48.389 126.792 -56.256  1.00 -1.84           O
ATOM   3186  OD2 ASP A 211     -47.601 125.684 -54.538  1.00 -1.84           O
ATOM   3187  N   VAL A 212     -43.838 123.476 -57.081  1.00 11.09           N
ATOM   3188  H   VAL A 212     -44.393 122.718 -56.691  1.00 11.09           H
ATOM   3189  CA  VAL A 212     -42.392 123.274 -57.248  1.00 11.09           C
ATOM   3190  HA  VAL A 212     -41.892 124.070 -56.704  1.00 11.09           H
ATOM   3191  C   VAL A 212     -41.987 123.425 -58.718  1.00 11.09           C
ATOM   3192  O   VAL A 212     -40.944 124.000 -59.034  1.00 11.09           O
ATOM   3193  CB  VAL A 212     -41.920 121.916 -56.625  1.00 11.09           C
ATOM   3194  HB  VAL A 212     -42.360 121.843 -55.632  1.00 11.09           H
ATOM   3195  CG1 VAL A 212     -42.384 120.688 -57.430  1.00 11.09           C
ATOM   3196 1HG1 VAL A 212     -42.135 119.782 -56.873  1.00 11.09           H
ATOM   3197 2HG1 VAL A 212     -41.890 120.652 -58.401  1.00 11.09           H
ATOM   3198 3HG1 VAL A 212     -43.465 120.713 -57.562  1.00 11.09           H
ATOM   3199  CG2 VAL A 212     -40.408 121.888 -56.446  1.00 11.09           C
ATOM   3200 1HG2 VAL A 212     -39.906 122.095 -57.390  1.00 11.09           H
ATOM   3201 2HG2 VAL A 212     -40.101 120.905 -56.089  1.00 11.09           H
ATOM   3202 3HG2 VAL A 212     -40.119 122.634 -55.706  1.00 11.09           H
ATOM   3203  N   ARG A 213     -42.867 123.019 -59.627  1.00 15.55           N
ATOM   3204  H   ARG A 213     -43.719 122.575 -59.312  1.00 15.55           H
ATOM   3205  CA  ARG A 213     -42.634 123.185 -61.066  1.00 15.55           C
ATOM   3206  HA  ARG A 213     -41.678 122.725 -61.321  1.00 15.55           H
ATOM   3207  C   ARG A 213     -42.537 124.652 -61.470  1.00 15.55           C
ATOM   3208  O   ARG A 213     -41.919 124.987 -62.474  1.00 15.55           O
ATOM   3209  CB  ARG A 213     -43.730 122.479 -61.882  1.00 15.55           C
ATOM   3210 1HB  ARG A 213     -43.494 122.602 -62.939  1.00 15.55           H
ATOM   3211 2HB  ARG A 213     -43.694 121.415 -61.651  1.00 15.55           H
ATOM   3212  CG  ARG A 213     -45.162 122.971 -61.641  1.00 15.55           C
ATOM   3213 1HG  ARG A 213     -45.466 122.702 -60.631  1.00 15.55           H
ATOM   3214 2HG  ARG A 213     -45.191 124.054 -61.739  1.00 15.55           H
ATOM   3215  CD  ARG A 213     -46.160 122.385 -62.641  1.00 15.55           C
ATOM   3216 1HD  ARG A 213     -47.143 122.819 -62.458  1.00 15.55           H
ATOM   3217 2HD  ARG A 213     -45.847 122.669 -63.647  1.00 15.55           H
ATOM   3218  NE  ARG A 213     -46.257 120.920 -62.582  1.00 15.55           N
ATOM   3219  HE  ARG A 213     -45.688 120.399 -63.238  1.00 15.55           H
ATOM   3220  CZ  ARG A 213     -47.039 120.197 -61.791  1.00 15.55           C
ATOM   3221  NH1 ARG A 213     -46.957 118.906 -61.901  1.00 15.55           N
ATOM   3222 1HH1 ARG A 213     -46.344 118.504 -62.599  1.00 15.55           H
ATOM   3223 2HH1 ARG A 213     -47.527 118.314 -61.303  1.00 15.55           H
ATOM   3224  NH2 ARG A 213     -47.886 120.693 -60.926  1.00 15.55           N
ATOM   3225 1HH2 ARG A 213     -47.999 121.693 -60.849  1.00 15.55           H
ATOM   3226 2HH2 ARG A 213     -48.439 120.075 -60.345  1.00 15.55           H
ATOM   3227  N   GLU A 214     -43.130 125.542 -60.692  1.00 15.12           N
ATOM   3228  H   GLU A 214     -43.613 125.249 -59.850  1.00 15.12           H
ATOM   3229  CA  GLU A 214     -43.071 126.962 -61.002  1.00 15.12           C
ATOM   3230  HA  GLU A 214     -43.081 127.090 -62.085  1.00 15.12           H
ATOM   3231  C   GLU A 214     -41.784 127.565 -60.477  1.00 15.12           C
ATOM   3232  O   GLU A 214     -41.225 128.442 -61.120  1.00 15.12           O
ATOM   3233  CB  GLU A 214     -44.269 127.712 -60.410  1.00 15.12           C
ATOM   3234 1HB  GLU A 214     -44.271 127.604 -59.327  1.00 15.12           H
ATOM   3235 2HB  GLU A 214     -44.159 128.770 -60.646  1.00 15.12           H
ATOM   3236  CG  GLU A 214     -45.601 127.229 -60.960  1.00 15.12           C
ATOM   3237 1HG  GLU A 214     -45.775 126.203 -60.631  1.00 15.12           H
ATOM   3238 2HG  GLU A 214     -46.399 127.859 -60.569  1.00 15.12           H
ATOM   3239  CD  GLU A 214     -45.620 127.271 -62.477  1.00 15.12           C
ATOM   3240  OE1 GLU A 214     -45.284 128.329 -63.058  1.00 15.12           O
ATOM   3241  OE2 GLU A 214     -45.925 126.236 -63.116  1.00 15.12           O
ATOM   3242  N   PHE A 215     -41.297 127.096 -59.335  1.00  6.69           N
ATOM   3243  H   PHE A 215     -41.791 126.363 -58.836  1.00  6.69           H
ATOM   3244  CA  PHE A 215     -40.081 127.664 -58.749  1.00  6.69           C
ATOM   3245  HA  PHE A 215     -40.166 128.750 -58.770  1.00  6.69           H
ATOM   3246  C   PHE A 215     -38.833 127.268 -59.521  1.00  6.69           C
ATOM   3247  O   PHE A 215     -37.881 128.034 -59.632  1.00  6.69           O
ATOM   3248  CB  PHE A 215     -39.901 127.201 -57.303  1.00  6.69           C
ATOM   3249 1HB  PHE A 215     -39.701 126.130 -57.308  1.00  6.69           H
ATOM   3250 2HB  PHE A 215     -39.038 127.708 -56.874  1.00  6.69           H
ATOM   3251  CG  PHE A 215     -41.097 127.443 -56.428  1.00  6.69           C
ATOM   3252  CD1 PHE A 215     -41.497 126.445 -55.524  1.00  6.69           C
ATOM   3253  HD1 PHE A 215     -40.933 125.528 -55.450  1.00  6.69           H
ATOM   3254  CD2 PHE A 215     -41.837 128.642 -56.497  1.00  6.69           C
ATOM   3255  HD2 PHE A 215     -41.534 129.435 -57.165  1.00  6.69           H
ATOM   3256  CE1 PHE A 215     -42.632 126.617 -54.713  1.00  6.69           C
ATOM   3257  HE1 PHE A 215     -42.928 125.843 -54.021  1.00  6.69           H
ATOM   3258  CE2 PHE A 215     -42.987 128.822 -55.695  1.00  6.69           C
ATOM   3259  HE2 PHE A 215     -43.555 129.737 -55.760  1.00  6.69           H
ATOM   3260  CZ  PHE A 215     -43.380 127.804 -54.800  1.00  6.69           C
ATOM   3261  HZ  PHE A 215     -44.255 127.927 -54.184  1.00  6.69           H
ATOM   3262  N   ILE A 216     -38.840 126.071 -60.086  1.00 13.97           N
ATOM   3263  H   ILE A 216     -39.634 125.453 -59.939  1.00 13.97           H
ATOM   3264  CA  ILE A 216     -37.701 125.593 -60.873  1.00 13.97           C
ATOM   3265  HA  ILE A 216     -36.781 125.747 -60.310  1.00 13.97           H
ATOM   3266  C   ILE A 216     -37.600 126.411 -62.167  1.00 13.97           C
ATOM   3267  O   ILE A 216     -36.509 126.694 -62.665  1.00 13.97           O
ATOM   3268  CB  ILE A 216     -37.844 124.070 -61.173  1.00 13.97           C
ATOM   3269  HB  ILE A 216     -38.803 123.899 -61.664  1.00 13.97           H
ATOM   3270  CG1 ILE A 216     -37.795 123.256 -59.861  1.00 13.97           C
ATOM   3271 1HG1 ILE A 216     -36.763 123.222 -59.511  1.00 13.97           H
ATOM   3272 2HG1 ILE A 216     -38.381 123.763 -59.098  1.00 13.97           H
ATOM   3273  CG2 ILE A 216     -36.714 123.590 -62.098  1.00 13.97           C
ATOM   3274 1HG2 ILE A 216     -36.749 122.508 -62.204  1.00 13.97           H
ATOM   3275 2HG2 ILE A 216     -35.742 123.873 -61.691  1.00 13.97           H
ATOM   3276 3HG2 ILE A 216     -36.827 124.025 -63.092  1.00 13.97           H
ATOM   3277  CD1 ILE A 216     -38.330 121.810 -59.968  1.00 13.97           C
ATOM   3278 1HD1 ILE A 216     -37.751 121.236 -60.691  1.00 13.97           H
ATOM   3279 2HD1 ILE A 216     -39.376 121.826 -60.278  1.00 13.97           H
ATOM   3280 3HD1 ILE A 216     -38.256 121.325 -58.995  1.00 13.97           H
ATOM   3281  N   ARG A 217     -38.740 126.838 -62.695  1.00 18.58           N
ATOM   3282  H   ARG A 217     -39.610 126.624 -62.226  1.00 18.58           H
ATOM   3283  CA  ARG A 217     -38.793 127.586 -63.958  1.00 18.58           C
ATOM   3284  HA  ARG A 217     -37.866 127.427 -64.509  1.00 18.58           H
ATOM   3285  C   ARG A 217     -38.929 129.099 -63.782  1.00 18.58           C
ATOM   3286  O   ARG A 217     -39.140 129.820 -64.751  1.00 18.58           O
ATOM   3287  CB  ARG A 217     -39.953 127.036 -64.805  1.00 18.58           C
ATOM   3288 1HB  ARG A 217     -40.881 127.183 -64.252  1.00 18.58           H
ATOM   3289 2HB  ARG A 217     -40.019 127.611 -65.728  1.00 18.58           H
ATOM   3290  CG  ARG A 217     -39.836 125.539 -65.171  1.00 18.58           C
ATOM   3291 1HG  ARG A 217     -39.803 124.946 -64.258  1.00 18.58           H
ATOM   3292 2HG  ARG A 217     -40.724 125.248 -65.732  1.00 18.58           H
ATOM   3293  CD  ARG A 217     -38.599 125.214 -66.014  1.00 18.58           C
ATOM   3294 1HD  ARG A 217     -37.704 125.481 -65.456  1.00 18.58           H
ATOM   3295 2HD  ARG A 217     -38.576 124.141 -66.212  1.00 18.58           H
ATOM   3296  NE  ARG A 217     -38.624 125.934 -67.296  1.00 18.58           N
ATOM   3297  HE  ARG A 217     -39.538 126.139 -67.690  1.00 18.58           H
ATOM   3298  CZ  ARG A 217     -37.580 126.337 -68.005  1.00 18.58           C
ATOM   3299  NH1 ARG A 217     -37.818 126.931 -69.138  1.00 18.58           N
ATOM   3300 1HH1 ARG A 217     -38.768 127.035 -69.460  1.00 18.58           H
ATOM   3301 2HH1 ARG A 217     -37.052 127.290 -69.696  1.00 18.58           H
ATOM   3302  NH2 ARG A 217     -36.334 126.197 -67.628  1.00 18.58           N
ATOM   3303 1HH2 ARG A 217     -36.121 125.783 -66.731  1.00 18.58           H
ATOM   3304 2HH2 ARG A 217     -35.580 126.495 -68.238  1.00 18.58           H
ATOM   3305  N   ALA A 218     -38.831 129.591 -62.558  1.00  8.57           N
ATOM   3306  H   ALA A 218     -38.605 128.973 -61.794  1.00  8.57           H
ATOM   3307  CA  ALA A 218     -39.088 131.001 -62.257  1.00  8.57           C
ATOM   3308  HA  ALA A 218     -40.073 131.252 -62.655  1.00  8.57           H
ATOM   3309  C   ALA A 218     -38.096 132.006 -62.861  1.00  8.57           C
ATOM   3310  O   ALA A 218     -38.449 133.170 -63.068  1.00  8.57           O
ATOM   3311  CB  ALA A 218     -39.142 131.175 -60.740  1.00  8.57           C
ATOM   3312 1HB  ALA A 218     -38.173 130.934 -60.300  1.00  8.57           H
ATOM   3313 2HB  ALA A 218     -39.905 130.522 -60.318  1.00  8.57           H
ATOM   3314 3HB  ALA A 218     -39.395 132.207 -60.506  1.00  8.57           H
ATOM   3315  N   LYS A 219     -36.870 131.577 -63.134  1.00 18.21           N
ATOM   3316  H   LYS A 219     -36.622 130.612 -62.915  1.00 18.21           H
ATOM   3317  CA  LYS A 219     -35.839 132.449 -63.713  1.00 18.21           C
ATOM   3318  HA  LYS A 219     -36.111 133.485 -63.507  1.00 18.21           H
ATOM   3319  C   LYS A 219     -35.692 132.321 -65.230  1.00 18.21           C
ATOM   3320  O   LYS A 219     -34.737 132.854 -65.803  1.00 18.21           O
ATOM   3321  CB  LYS A 219     -34.490 132.182 -63.033  1.00 18.21           C
ATOM   3322 1HB  LYS A 219     -34.647 131.475 -62.221  1.00 18.21           H
ATOM   3323 2HB  LYS A 219     -33.804 131.728 -63.749  1.00 18.21           H
ATOM   3324  CG  LYS A 219     -33.854 133.441 -62.453  1.00 18.21           C
ATOM   3325 1HG  LYS A 219     -33.747 134.190 -63.237  1.00 18.21           H
ATOM   3326 2HG  LYS A 219     -34.513 133.833 -61.679  1.00 18.21           H
ATOM   3327  CD  LYS A 219     -32.487 133.162 -61.842  1.00 18.21           C
ATOM   3328 1HD  LYS A 219     -32.567 132.309 -61.171  1.00 18.21           H
ATOM   3329 2HD  LYS A 219     -31.773 132.928 -62.633  1.00 18.21           H
ATOM   3330  CE  LYS A 219     -32.006 134.374 -61.047  1.00 18.21           C
ATOM   3331 1HE  LYS A 219     -31.923 135.232 -61.718  1.00 18.21           H
ATOM   3332 2HE  LYS A 219     -32.749 134.604 -60.281  1.00 18.21           H
ATOM   3333  NZ  LYS A 219     -30.685 134.132 -60.385  1.00 18.21           N
ATOM   3334 1HZ  LYS A 219     -30.708 133.274 -59.844  1.00 18.21           H
ATOM   3335 2HZ  LYS A 219     -30.461 134.890 -59.750  1.00 18.21           H
ATOM   3336 3HZ  LYS A 219     -29.950 134.061 -61.079  1.00 18.21           H
ATOM   3337  N   ARG A 220     -36.628 131.638 -65.883  1.00 17.18           N
ATOM   3338  H   ARG A 220     -37.379 131.213 -65.356  1.00 17.18           H
ATOM   3339  CA  ARG A 220     -36.604 131.485 -67.347  1.00 17.18           C
ATOM   3340  HA  ARG A 220     -35.653 131.035 -67.613  1.00 17.18           H
ATOM   3341  C   ARG A 220     -36.680 132.833 -68.065  1.00 17.18           C
ATOM   3342  O   ARG A 220     -36.937 133.869 -67.454  1.00 17.18           O
ATOM   3343  CB  ARG A 220     -37.719 130.537 -67.828  1.00 17.18           C
ATOM   3344 1HB  ARG A 220     -37.528 130.265 -68.866  1.00 17.18           H
ATOM   3345 2HB  ARG A 220     -37.679 129.628 -67.227  1.00 17.18           H
ATOM   3346  CG  ARG A 220     -39.121 131.123 -67.738  1.00 17.18           C
ATOM   3347 1HG  ARG A 220     -39.287 131.463 -66.719  1.00 17.18           H
ATOM   3348 2HG  ARG A 220     -39.193 131.976 -68.405  1.00 17.18           H
ATOM   3349  CD  ARG A 220     -40.227 130.152 -68.100  1.00 17.18           C
ATOM   3350 1HD  ARG A 220     -40.097 129.829 -69.134  1.00 17.18           H
ATOM   3351 2HD  ARG A 220     -40.168 129.279 -67.450  1.00 17.18           H
ATOM   3352  NE  ARG A 220     -41.544 130.793 -67.944  1.00 17.18           N
ATOM   3353  HE  ARG A 220     -41.971 131.181 -68.774  1.00 17.18           H
ATOM   3354  CZ  ARG A 220     -42.241 130.898 -66.819  1.00 17.18           C
ATOM   3355  NH1 ARG A 220     -43.398 131.490 -66.855  1.00 17.18           N
ATOM   3356 1HH1 ARG A 220     -43.750 131.838 -67.739  1.00 17.18           H
ATOM   3357 2HH1 ARG A 220     -43.933 131.614 -66.006  1.00 17.18           H
ATOM   3358  NH2 ARG A 220     -41.827 130.456 -65.663  1.00 17.18           N
ATOM   3359 1HH2 ARG A 220     -40.888 130.095 -65.571  1.00 17.18           H
ATOM   3360 2HH2 ARG A 220     -42.439 130.481 -64.860  1.00 17.18           H
ATOM   3361  N   GLU A 221     -36.511 132.818 -69.377  1.00 17.08           N
ATOM   3362  H   GLU A 221     -36.350 131.928 -69.842  1.00 17.08           H
ATOM   3363  CA  GLU A 221     -36.528 134.034 -70.198  1.00 17.08           C
ATOM   3364  HA  GLU A 221     -35.707 134.667 -69.860  1.00 17.08           H
ATOM   3365  C   GLU A 221     -37.808 134.873 -70.081  1.00 17.08           C
ATOM   3366  O   GLU A 221     -37.757 136.098 -70.186  1.00 17.08           O
ATOM   3367  CB  GLU A 221     -36.262 133.672 -71.670  1.00 17.08           C
ATOM   3368 1HB  GLU A 221     -36.041 134.591 -72.207  1.00 17.08           H
ATOM   3369 2HB  GLU A 221     -35.372 133.044 -71.701  1.00 17.08           H
ATOM   3370  CG  GLU A 221     -37.390 132.952 -72.424  1.00 17.08           C
ATOM   3371 1HG  GLU A 221     -38.261 133.606 -72.468  1.00 17.08           H
ATOM   3372 2HG  GLU A 221     -37.060 132.752 -73.444  1.00 17.08           H
ATOM   3373  CD  GLU A 221     -37.791 131.643 -71.766  1.00 17.08           C
ATOM   3374  OE1 GLU A 221     -36.914 130.775 -71.557  1.00 17.08           O
ATOM   3375  OE2 GLU A 221     -38.970 131.496 -71.370  1.00 17.08           O
ATOM   3376  N   ASP A 222     -38.938 134.239 -69.799  1.00 17.12           N
ATOM   3377  H   ASP A 222     -38.939 133.226 -69.793  1.00 17.12           H
ATOM   3378  CA  ASP A 222     -40.207 134.929 -69.544  1.00 17.12           C
ATOM   3379  HA  ASP A 222     -40.072 136.002 -69.672  1.00 17.12           H
ATOM   3380  C   ASP A 222     -40.683 134.674 -68.109  1.00 17.12           C
ATOM   3381  O   ASP A 222     -41.872 134.654 -67.810  1.00 17.12           O
ATOM   3382  CB  ASP A 222     -41.253 134.455 -70.554  1.00 17.12           C
ATOM   3383 1HB  ASP A 222     -40.795 134.431 -71.543  1.00 17.12           H
ATOM   3384 2HB  ASP A 222     -41.566 133.444 -70.294  1.00 17.12           H
ATOM   3385  CG  ASP A 222     -42.467 135.368 -70.606  1.00 17.12           C
ATOM   3386  OD1 ASP A 222     -43.597 134.916 -70.318  1.00 17.12           O
ATOM   3387  OD2 ASP A 222     -42.309 136.550 -70.981  1.00 17.12           O
ATOM   3388  N   GLY A 223     -39.744 134.413 -67.213  1.00 19.21           N
ATOM   3389  H   GLY A 223     -38.762 134.439 -67.476  1.00 19.21           H
ATOM   3390  CA  GLY A 223     -40.079 134.103 -65.833  1.00 19.21           C
ATOM   3391 1HA  GLY A 223     -41.023 133.559 -65.796  1.00 19.21           H
ATOM   3392 2HA  GLY A 223     -39.300 133.472 -65.410  1.00 19.21           H
ATOM   3393  C   GLY A 223     -40.197 135.353 -64.989  1.00 19.21           C
ATOM   3394  O   GLY A 223     -39.759 136.428 -65.404  1.00 19.21           O
ATOM   3395  N   ARG A 224     -40.796 135.241 -63.810  1.00 15.29           N
ATOM   3396  H   ARG A 224     -41.149 134.330 -63.517  1.00 15.29           H
ATOM   3397  CA  ARG A 224     -40.980 136.408 -62.939  1.00 15.29           C
ATOM   3398  HA  ARG A 224     -41.378 137.228 -63.533  1.00 15.29           H
ATOM   3399  C   ARG A 224     -39.693 136.922 -62.314  1.00 15.29           C
ATOM   3400  O   ARG A 224     -39.633 138.089 -61.940  1.00 15.29           O
ATOM   3401  CB  ARG A 224     -41.962 136.099 -61.798  1.00 15.29           C
ATOM   3402 1HB  ARG A 224     -41.602 135.221 -61.262  1.00 15.29           H
ATOM   3403 2HB  ARG A 224     -41.952 136.941 -61.105  1.00 15.29           H
ATOM   3404  CG  ARG A 224     -43.415 135.860 -62.214  1.00 15.29           C
ATOM   3405 1HG  ARG A 224     -43.460 135.046 -62.936  1.00 15.29           H
ATOM   3406 2HG  ARG A 224     -43.984 135.573 -61.329  1.00 15.29           H
ATOM   3407  CD  ARG A 224     -44.060 137.105 -62.822  1.00 15.29           C
ATOM   3408 1HD  ARG A 224     -43.951 137.939 -62.127  1.00 15.29           H
ATOM   3409 2HD  ARG A 224     -43.555 137.351 -63.756  1.00 15.29           H
ATOM   3410  NE  ARG A 224     -45.487 136.888 -63.092  1.00 15.29           N
ATOM   3411  HE  ARG A 224     -45.889 136.006 -62.788  1.00 15.29           H
ATOM   3412  CZ  ARG A 224     -46.318 137.730 -63.688  1.00 15.29           C
ATOM   3413  NH1 ARG A 224     -47.566 137.380 -63.803  1.00 15.29           N
ATOM   3414 1HH1 ARG A 224     -47.858 136.483 -63.444  1.00 15.29           H
ATOM   3415 2HH1 ARG A 224     -48.223 137.994 -64.253  1.00 15.29           H
ATOM   3416  NH2 ARG A 224     -45.970 138.896 -64.162  1.00 15.29           N
ATOM   3417 1HH2 ARG A 224     -45.002 139.185 -64.129  1.00 15.29           H
ATOM   3418 2HH2 ARG A 224     -46.672 139.511 -64.552  1.00 15.29           H
ATOM   3419  N   LEU A 225     -38.684 136.079 -62.151  1.00 31.27           N
ATOM   3420  H   LEU A 225     -38.728 135.141 -62.538  1.00 31.27           H
ATOM   3421  CA  LEU A 225     -37.513 136.473 -61.367  1.00 31.27           C
ATOM   3422  HA  LEU A 225     -37.770 137.352 -60.778  1.00 31.27           H
ATOM   3423  C   LEU A 225     -36.325 136.845 -62.242  1.00 31.27           C
ATOM   3424  O   LEU A 225     -35.947 136.114 -63.162  1.00 31.27           O
ATOM   3425  CB  LEU A 225     -37.138 135.363 -60.381  1.00 31.27           C
ATOM   3426 1HB  LEU A 225     -36.788 134.503 -60.951  1.00 31.27           H
ATOM   3427 2HB  LEU A 225     -36.308 135.724 -59.773  1.00 31.27           H
ATOM   3428  CG  LEU A 225     -38.254 134.876 -59.438  1.00 31.27           C
ATOM   3429  HG  LEU A 225     -39.012 134.380 -60.042  1.00 31.27           H
ATOM   3430  CD1 LEU A 225     -37.665 133.848 -58.484  1.00 31.27           C
ATOM   3431 1HD1 LEU A 225     -38.446 133.452 -57.834  1.00 31.27           H
ATOM   3432 2HD1 LEU A 225     -36.884 134.302 -57.876  1.00 31.27           H
ATOM   3433 3HD1 LEU A 225     -37.232 133.024 -59.052  1.00 31.27           H
ATOM   3434  CD2 LEU A 225     -38.964 135.966 -58.630  1.00 31.27           C
ATOM   3435 1HD2 LEU A 225     -39.431 136.687 -59.300  1.00 31.27           H
ATOM   3436 2HD2 LEU A 225     -38.258 136.483 -57.984  1.00 31.27           H
ATOM   3437 3HD2 LEU A 225     -39.745 135.516 -58.020  1.00 31.27           H
ATOM   3438  N   ARG A 226     -35.746 138.002 -61.949  1.00 10.31           N
ATOM   3439  H   ARG A 226     -36.133 138.549 -61.179  1.00 10.31           H
ATOM   3440  CA  ARG A 226     -34.592 138.536 -62.686  1.00 10.31           C
ATOM   3441  HA  ARG A 226     -34.292 137.827 -63.459  1.00 10.31           H
ATOM   3442  C   ARG A 226     -33.398 138.761 -61.772  1.00 10.31           C
ATOM   3443  O   ARG A 226     -32.249 138.621 -62.186  1.00 10.31           O
ATOM   3444  CB  ARG A 226     -34.959 139.873 -63.347  1.00 10.31           C
ATOM   3445 1HB  ARG A 226     -35.159 140.601 -62.560  1.00 10.31           H
ATOM   3446 2HB  ARG A 226     -34.096 140.219 -63.916  1.00 10.31           H
ATOM   3447  CG  ARG A 226     -36.174 139.848 -64.278  1.00 10.31           C
ATOM   3448 1HG  ARG A 226     -37.052 139.547 -63.709  1.00 10.31           H
ATOM   3449 2HG  ARG A 226     -36.340 140.855 -64.660  1.00 10.31           H
ATOM   3450  CD  ARG A 226     -36.014 138.899 -65.455  1.00 10.31           C
ATOM   3451 1HD  ARG A 226     -35.110 139.162 -66.007  1.00 10.31           H
ATOM   3452 2HD  ARG A 226     -35.920 137.881 -65.081  1.00 10.31           H
ATOM   3453  NE  ARG A 226     -37.169 138.965 -66.360  1.00 10.31           N
ATOM   3454  HE  ARG A 226     -37.852 139.689 -66.171  1.00 10.31           H
ATOM   3455  CZ  ARG A 226     -37.384 138.176 -67.405  1.00 10.31           C
ATOM   3456  NH1 ARG A 226     -38.387 138.422 -68.200  1.00 10.31           N
ATOM   3457 1HH1 ARG A 226     -39.005 139.193 -68.016  1.00 10.31           H
ATOM   3458 2HH1 ARG A 226     -38.524 137.832 -69.007  1.00 10.31           H
ATOM   3459  NH2 ARG A 226     -36.633 137.150 -67.702  1.00 10.31           N
ATOM   3460 1HH2 ARG A 226     -35.876 136.885 -67.091  1.00 10.31           H
ATOM   3461 2HH2 ARG A 226     -36.829 136.624 -68.540  1.00 10.31           H
ATOM   3462  N   GLN A 227     -33.684 139.098 -60.525  1.00 19.24           N
ATOM   3463  H   GLN A 227     -34.658 139.211 -60.257  1.00 19.24           H
ATOM   3464  CA  GLN A 227     -32.668 139.337 -59.504  1.00 19.24           C
ATOM   3465  HA  GLN A 227     -31.674 139.217 -59.933  1.00 19.24           H
ATOM   3466  C   GLN A 227     -32.792 138.369 -58.332  1.00 19.24           C
ATOM   3467  O   GLN A 227     -31.777 137.950 -57.778  1.00 19.24           O
ATOM   3468  CB  GLN A 227     -32.810 140.763 -58.963  1.00 19.24           C
ATOM   3469 1HB  GLN A 227     -33.838 140.897 -58.624  1.00 19.24           H
ATOM   3470 2HB  GLN A 227     -32.155 140.865 -58.101  1.00 19.24           H
ATOM   3471  CG  GLN A 227     -32.477 141.877 -59.953  1.00 19.24           C
ATOM   3472 1HG  GLN A 227     -33.121 141.787 -60.827  1.00 19.24           H
ATOM   3473 2HG  GLN A 227     -32.671 142.838 -59.478  1.00 19.24           H
ATOM   3474  CD  GLN A 227     -31.030 141.846 -60.406  1.00 19.24           C
ATOM   3475  OE1 GLN A 227     -30.738 141.645 -61.580  1.00 19.24           O
ATOM   3476  NE2 GLN A 227     -30.112 142.010 -59.490  1.00 19.24           N
ATOM   3477 1HE2 GLN A 227     -29.145 142.058 -59.775  1.00 19.24           H
ATOM   3478 2HE2 GLN A 227     -30.365 142.077 -58.513  1.00 19.24           H
ATOM   3479  N   PHE A 228     -34.011 138.024 -57.938  1.00  5.61           N
ATOM   3480  H   PHE A 228     -34.827 138.388 -58.423  1.00  5.61           H
ATOM   3481  CA  PHE A 228     -34.215 137.135 -56.793  1.00  5.61           C
ATOM   3482  HA  PHE A 228     -33.668 137.534 -55.939  1.00  5.61           H
ATOM   3483  C   PHE A 228     -33.681 135.740 -57.122  1.00  5.61           C
ATOM   3484  O   PHE A 228     -33.929 135.209 -58.210  1.00  5.61           O
ATOM   3485  CB  PHE A 228     -35.703 137.077 -56.446  1.00  5.61           C
ATOM   3486 1HB  PHE A 228     -36.095 138.091 -56.476  1.00  5.61           H
ATOM   3487 2HB  PHE A 228     -36.219 136.486 -57.197  1.00  5.61           H
ATOM   3488  CG  PHE A 228     -35.990 136.519 -55.077  1.00  5.61           C
ATOM   3489  CD1 PHE A 228     -35.892 137.350 -53.948  1.00  5.61           C
ATOM   3490  HD1 PHE A 228     -35.601 138.383 -54.065  1.00  5.61           H
ATOM   3491  CD2 PHE A 228     -36.381 135.179 -54.904  1.00  5.61           C
ATOM   3492  HD2 PHE A 228     -36.455 134.522 -55.757  1.00  5.61           H
ATOM   3493  CE1 PHE A 228     -36.180 136.854 -52.652  1.00  5.61           C
ATOM   3494  HE1 PHE A 228     -36.108 137.506 -51.793  1.00  5.61           H
ATOM   3495  CE2 PHE A 228     -36.695 134.679 -53.615  1.00  5.61           C
ATOM   3496  HE2 PHE A 228     -37.014 133.656 -53.497  1.00  5.61           H
ATOM   3497  CZ  PHE A 228     -36.579 135.519 -52.486  1.00  5.61           C
ATOM   3498  HZ  PHE A 228     -36.797 135.142 -51.499  1.00  5.61           H
ATOM   3499  N   ASN A 229     -32.914 135.163 -56.211  1.00 -8.59           N
ATOM   3500  H   ASN A 229     -32.786 135.610 -55.305  1.00 -8.59           H
ATOM   3501  CA  ASN A 229     -32.215 133.905 -56.463  1.00 -8.59           C
ATOM   3502  HA  ASN A 229     -32.204 133.687 -57.529  1.00 -8.59           H
ATOM   3503  C   ASN A 229     -32.940 132.790 -55.717  1.00 -8.59           C
ATOM   3504  O   ASN A 229     -33.584 133.071 -54.712  1.00 -8.59           O
ATOM   3505  CB  ASN A 229     -30.777 134.040 -55.963  1.00 -8.59           C
ATOM   3506 1HB  ASN A 229     -30.802 134.224 -54.891  1.00 -8.59           H
ATOM   3507 2HB  ASN A 229     -30.236 133.115 -56.152  1.00 -8.59           H
ATOM   3508  CG  ASN A 229     -30.042 135.180 -56.619  1.00 -8.59           C
ATOM   3509  OD1 ASN A 229     -29.824 135.200 -57.824  1.00 -8.59           O
ATOM   3510  ND2 ASN A 229     -29.673 136.151 -55.837  1.00 -8.59           N
ATOM   3511 1HD2 ASN A 229     -29.130 136.909 -56.219  1.00 -8.59           H
ATOM   3512 2HD2 ASN A 229     -29.950 136.152 -54.870  1.00 -8.59           H
ATOM   3513  N   LEU A 230     -32.858 131.548 -56.177  1.00 -5.67           N
ATOM   3514  H   LEU A 230     -32.322 131.354 -57.021  1.00 -5.67           H
ATOM   3515  CA  LEU A 230     -33.543 130.436 -55.509  1.00 -5.67           C
ATOM   3516  HA  LEU A 230     -33.865 130.762 -54.527  1.00 -5.67           H
ATOM   3517  C   LEU A 230     -32.676 129.199 -55.308  1.00 -5.67           C
ATOM   3518  O   LEU A 230     -31.775 128.923 -56.106  1.00 -5.67           O
ATOM   3519  CB  LEU A 230     -34.784 130.008 -56.301  1.00 -5.67           C
ATOM   3520 1HB  LEU A 230     -34.463 129.757 -57.311  1.00 -5.67           H
ATOM   3521 2HB  LEU A 230     -35.151 129.096 -55.841  1.00 -5.67           H
ATOM   3522  CG  LEU A 230     -35.993 130.949 -56.403  1.00 -5.67           C
ATOM   3523  HG  LEU A 230     -35.675 131.896 -56.833  1.00 -5.67           H
ATOM   3524  CD1 LEU A 230     -37.040 130.320 -57.314  1.00 -5.67           C
ATOM   3525 1HD1 LEU A 230     -37.913 130.968 -57.378  1.00 -5.67           H
ATOM   3526 2HD1 LEU A 230     -37.346 129.347 -56.928  1.00 -5.67           H
ATOM   3527 3HD1 LEU A 230     -36.626 130.195 -58.315  1.00 -5.67           H
ATOM   3528  CD2 LEU A 230     -36.621 131.221 -55.042  1.00 -5.67           C
ATOM   3529 1HD2 LEU A 230     -35.899 131.726 -54.403  1.00 -5.67           H
ATOM   3530 2HD2 LEU A 230     -36.933 130.288 -54.571  1.00 -5.67           H
ATOM   3531 3HD2 LEU A 230     -37.484 131.873 -55.164  1.00 -5.67           H
ATOM   3532  N   SER A 231     -32.988 128.430 -54.271  1.00 -5.40           N
ATOM   3533  H   SER A 231     -33.713 128.741 -53.625  1.00 -5.40           H
ATOM   3534  CA  SER A 231     -32.355 127.132 -54.025  1.00 -5.40           C
ATOM   3535  HA  SER A 231     -31.927 126.774 -54.957  1.00 -5.40           H
ATOM   3536  C   SER A 231     -33.325 126.065 -53.521  1.00 -5.40           C
ATOM   3537  O   SER A 231     -34.271 126.353 -52.787  1.00 -5.40           O
ATOM   3538  CB  SER A 231     -31.230 127.271 -53.000  1.00 -5.40           C
ATOM   3539 1HB  SER A 231     -31.648 127.619 -52.055  1.00 -5.40           H
ATOM   3540 2HB  SER A 231     -30.768 126.296 -52.846  1.00 -5.40           H
ATOM   3541  OG  SER A 231     -30.246 128.188 -53.444  1.00 -5.40           O
ATOM   3542  HG  SER A 231     -30.625 129.074 -53.410  1.00 -5.40           H
ATOM   3543  N   LEU A 232     -33.066 124.827 -53.915  1.00-19.89           N
ATOM   3544  H   LEU A 232     -32.251 124.656 -54.503  1.00-19.89           H
ATOM   3545  CA  LEU A 232     -33.874 123.674 -53.528  1.00-19.89           C
ATOM   3546  HA  LEU A 232     -34.930 123.949 -53.487  1.00-19.89           H
ATOM   3547  C   LEU A 232     -33.425 123.132 -52.176  1.00-19.89           C
ATOM   3548  O   LEU A 232     -32.235 122.886 -51.967  1.00-19.89           O
ATOM   3549  CB  LEU A 232     -33.657 122.541 -54.536  1.00-19.89           C
ATOM   3550 1HB  LEU A 232     -32.590 122.322 -54.546  1.00-19.89           H
ATOM   3551 2HB  LEU A 232     -34.159 121.657 -54.145  1.00-19.89           H
ATOM   3552  CG  LEU A 232     -34.100 122.713 -55.995  1.00-19.89           C
ATOM   3553  HG  LEU A 232     -34.290 123.767 -56.187  1.00-19.89           H
ATOM   3554  CD1 LEU A 232     -33.002 122.242 -56.943  1.00-19.89           C
ATOM   3555 1HD1 LEU A 232     -33.344 122.323 -57.973  1.00-19.89           H
ATOM   3556 2HD1 LEU A 232     -32.735 121.205 -56.740  1.00-19.89           H
ATOM   3557 3HD1 LEU A 232     -32.115 122.866 -56.821  1.00-19.89           H
ATOM   3558  CD2 LEU A 232     -35.380 121.924 -56.266  1.00-19.89           C
ATOM   3559 1HD2 LEU A 232     -35.723 122.123 -57.281  1.00-19.89           H
ATOM   3560 2HD2 LEU A 232     -36.155 122.233 -55.564  1.00-19.89           H
ATOM   3561 3HD2 LEU A 232     -35.197 120.855 -56.153  1.00-19.89           H
ATOM   3562  N   LEU A 233     -34.374 122.864 -51.291  1.00 18.46           N
ATOM   3563  H   LEU A 233     -35.335 123.137 -51.494  1.00 18.46           H
ATOM   3564  CA  LEU A 233     -34.103 122.145 -50.045  1.00 18.46           C
ATOM   3565  HA  LEU A 233     -33.089 122.363 -49.710  1.00 18.46           H
ATOM   3566  C   LEU A 233     -34.203 120.648 -50.336  1.00 18.46           C
ATOM   3567  O   LEU A 233     -35.261 120.030 -50.184  1.00 18.46           O
ATOM   3568  CB  LEU A 233     -35.103 122.557 -48.956  1.00 18.46           C
ATOM   3569 1HB  LEU A 233     -36.105 122.374 -49.339  1.00 18.46           H
ATOM   3570 2HB  LEU A 233     -34.953 121.915 -48.088  1.00 18.46           H
ATOM   3571  CG  LEU A 233     -35.034 124.017 -48.484  1.00 18.46           C
ATOM   3572  HG  LEU A 233     -35.029 124.667 -49.358  1.00 18.46           H
ATOM   3573  CD1 LEU A 233     -36.264 124.364 -47.654  1.00 18.46           C
ATOM   3574 1HD1 LEU A 233     -36.309 123.733 -46.765  1.00 18.46           H
ATOM   3575 2HD1 LEU A 233     -37.161 124.211 -48.253  1.00 18.46           H
ATOM   3576 3HD1 LEU A 233     -36.218 125.410 -47.346  1.00 18.46           H
ATOM   3577  CD2 LEU A 233     -33.771 124.289 -47.664  1.00 18.46           C
ATOM   3578 1HD2 LEU A 233     -33.759 125.332 -47.348  1.00 18.46           H
ATOM   3579 2HD2 LEU A 233     -32.885 124.094 -48.265  1.00 18.46           H
ATOM   3580 3HD2 LEU A 233     -33.759 123.654 -46.778  1.00 18.46           H
ATOM   3581  N   ILE A 234     -33.108 120.076 -50.812  1.00  4.17           N
ATOM   3582  H   ILE A 234     -32.255 120.623 -50.900  1.00  4.17           H
ATOM   3583  CA  ILE A 234     -33.062 118.665 -51.188  1.00  4.17           C
ATOM   3584  HA  ILE A 234     -33.994 118.388 -51.678  1.00  4.17           H
ATOM   3585  C   ILE A 234     -32.903 117.842 -49.915  1.00  4.17           C
ATOM   3586  O   ILE A 234     -31.996 118.071 -49.108  1.00  4.17           O
ATOM   3587  CB  ILE A 234     -31.861 118.360 -52.135  1.00  4.17           C
ATOM   3588  HB  ILE A 234     -30.946 118.636 -51.616  1.00  4.17           H
ATOM   3589  CG1 ILE A 234     -31.929 119.193 -53.431  1.00  4.17           C
ATOM   3590 1HG1 ILE A 234     -31.972 120.250 -53.174  1.00  4.17           H
ATOM   3591 2HG1 ILE A 234     -30.996 119.031 -53.965  1.00  4.17           H
ATOM   3592  CG2 ILE A 234     -31.767 116.861 -52.468  1.00  4.17           C
ATOM   3593 1HG2 ILE A 234     -32.731 116.472 -52.795  1.00  4.17           H
ATOM   3594 2HG2 ILE A 234     -31.440 116.308 -51.587  1.00  4.17           H
ATOM   3595 3HG2 ILE A 234     -31.033 116.704 -53.258  1.00  4.17           H
ATOM   3596  CD1 ILE A 234     -33.077 118.874 -54.409  1.00  4.17           C
ATOM   3597 1HD1 ILE A 234     -33.007 117.845 -54.758  1.00  4.17           H
ATOM   3598 2HD1 ILE A 234     -33.000 119.532 -55.272  1.00  4.17           H
ATOM   3599 3HD1 ILE A 234     -34.037 119.037 -53.925  1.00  4.17           H
ATOM   3600  N   THR A 235     -33.782 116.869 -49.742  1.00 -0.21           N
ATOM   3601  H   THR A 235     -34.529 116.739 -50.404  1.00 -0.21           H
ATOM   3602  CA  THR A 235     -33.669 115.913 -48.651  1.00 -0.21           C
ATOM   3603  HA  THR A 235     -33.096 116.346 -47.831  1.00 -0.21           H
ATOM   3604  C   THR A 235     -32.920 114.695 -49.177  1.00 -0.21           C
ATOM   3605  O   THR A 235     -32.882 114.442 -50.382  1.00 -0.21           O
ATOM   3606  CB  THR A 235     -35.067 115.526 -48.122  1.00 -0.21           C
ATOM   3607  HB  THR A 235     -34.976 114.750 -47.363  1.00 -0.21           H
ATOM   3608  OG1 THR A 235     -35.880 115.056 -49.201  1.00 -0.21           O
ATOM   3609  HG1 THR A 235     -36.797 115.093 -48.908  1.00 -0.21           H
ATOM   3610  CG2 THR A 235     -35.767 116.738 -47.525  1.00 -0.21           C
ATOM   3611 1HG2 THR A 235     -35.933 117.500 -48.287  1.00 -0.21           H
ATOM   3612 2HG2 THR A 235     -35.160 117.152 -46.719  1.00 -0.21           H
ATOM   3613 3HG2 THR A 235     -36.728 116.433 -47.114  1.00 -0.21           H
ATOM   3614  N   ASP A 236     -32.324 113.923 -48.283  1.00-19.10           N
ATOM   3615  H   ASP A 236     -32.413 114.158 -47.289  1.00-19.10           H
ATOM   3616  CA  ASP A 236     -31.554 112.737 -48.663  1.00-19.10           C
ATOM   3617  HA  ASP A 236     -30.797 113.012 -49.398  1.00-19.10           H
ATOM   3618  C   ASP A 236     -32.503 111.707 -49.280  1.00-19.10           C
ATOM   3619  O   ASP A 236     -32.190 111.038 -50.267  1.00-19.10           O
ATOM   3620  CB  ASP A 236     -30.874 112.188 -47.407  1.00-19.10           C
ATOM   3621 1HB  ASP A 236     -30.379 113.012 -46.892  1.00-19.10           H
ATOM   3622 2HB  ASP A 236     -31.635 111.774 -46.753  1.00-19.10           H
ATOM   3623  CG  ASP A 236     -29.848 111.116 -47.700  1.00-19.10           C
ATOM   3624  OD1 ASP A 236     -28.636 111.435 -47.646  1.00-19.10           O
ATOM   3625  OD2 ASP A 236     -30.206 109.941 -47.919  1.00-19.10           O
ATOM   3626  N   GLN A 237     -33.721 111.673 -48.753  1.00-18.20           N
ATOM   3627  H   GLN A 237     -33.910 112.216 -47.916  1.00-18.20           H
ATOM   3628  CA  GLN A 237     -34.798 110.867 -49.324  1.00-18.20           C
ATOM   3629  HA  GLN A 237     -34.485 109.822 -49.331  1.00-18.20           H
ATOM   3630  C   GLN A 237     -35.130 111.264 -50.765  1.00-18.20           C
ATOM   3631  O   GLN A 237     -35.387 110.397 -51.592  1.00-18.20           O
ATOM   3632  CB  GLN A 237     -36.054 111.001 -48.454  1.00-18.20           C
ATOM   3633 1HB  GLN A 237     -35.780 110.781 -47.422  1.00-18.20           H
ATOM   3634 2HB  GLN A 237     -36.410 112.030 -48.503  1.00-18.20           H
ATOM   3635  CG  GLN A 237     -37.194 110.069 -48.858  1.00-18.20           C
ATOM   3636 1HG  GLN A 237     -37.540 110.333 -49.856  1.00-18.20           H
ATOM   3637 2HG  GLN A 237     -36.821 109.047 -48.881  1.00-18.20           H
ATOM   3638  CD  GLN A 237     -38.372 110.133 -47.912  1.00-18.20           C
ATOM   3639  OE1 GLN A 237     -38.826 111.205 -47.529  1.00-18.20           O
ATOM   3640  NE2 GLN A 237     -38.870 108.993 -47.517  1.00-18.20           N
ATOM   3641 1HE2 GLN A 237     -39.680 108.993 -46.920  1.00-18.20           H
ATOM   3642 2HE2 GLN A 237     -38.446 108.123 -47.805  1.00-18.20           H
ATOM   3643  N   PHE A 238     -35.110 112.549 -51.097  1.00-16.73           N
ATOM   3644  H   PHE A 238     -34.874 113.254 -50.410  1.00-16.73           H
ATOM   3645  CA  PHE A 238     -35.422 112.968 -52.465  1.00-16.73           C
ATOM   3646  HA  PHE A 238     -36.380 112.537 -52.749  1.00-16.73           H
ATOM   3647  C   PHE A 238     -34.371 112.456 -53.443  1.00-16.73           C
ATOM   3648  O   PHE A 238     -34.709 111.996 -54.527  1.00-16.73           O
ATOM   3649  CB  PHE A 238     -35.542 114.492 -52.559  1.00-16.73           C
ATOM   3650 1HB  PHE A 238     -36.254 114.824 -51.805  1.00-16.73           H
ATOM   3651 2HB  PHE A 238     -34.575 114.944 -52.345  1.00-16.73           H
ATOM   3652  CG  PHE A 238     -36.025 114.980 -53.901  1.00-16.73           C
ATOM   3653  CD1 PHE A 238     -37.366 114.797 -54.283  1.00-16.73           C
ATOM   3654  HD1 PHE A 238     -38.045 114.286 -53.621  1.00-16.73           H
ATOM   3655  CD2 PHE A 238     -35.153 115.646 -54.781  1.00-16.73           C
ATOM   3656  HD2 PHE A 238     -34.113 115.772 -54.518  1.00-16.73           H
ATOM   3657  CE1 PHE A 238     -37.850 115.288 -55.520  1.00-16.73           C
ATOM   3658  HE1 PHE A 238     -38.885 115.140 -55.793  1.00-16.73           H
ATOM   3659  CE2 PHE A 238     -35.628 116.166 -56.014  1.00-16.73           C
ATOM   3660  HE2 PHE A 238     -34.960 116.707 -56.667  1.00-16.73           H
ATOM   3661  CZ  PHE A 238     -36.978 115.980 -56.386  1.00-16.73           C
ATOM   3662  HZ  PHE A 238     -37.342 116.366 -57.327  1.00-16.73           H
ATOM   3663  N   MET A 239     -33.105 112.445 -53.050  1.00-21.27           N
ATOM   3664  H   MET A 239     -32.855 112.800 -52.133  1.00-21.27           H
ATOM   3665  CA  MET A 239     -32.065 111.907 -53.932  1.00-21.27           C
ATOM   3666  HA  MET A 239     -32.120 112.416 -54.894  1.00-21.27           H
ATOM   3667  C   MET A 239     -32.261 110.416 -54.184  1.00-21.27           C
ATOM   3668  O   MET A 239     -32.096 109.937 -55.307  1.00-21.27           O
ATOM   3669  CB  MET A 239     -30.675 112.106 -53.331  1.00-21.27           C
ATOM   3670 1HB  MET A 239     -30.659 111.660 -52.339  1.00-21.27           H
ATOM   3671 2HB  MET A 239     -29.959 111.571 -53.953  1.00-21.27           H
ATOM   3672  CG  MET A 239     -30.227 113.550 -53.216  1.00-21.27           C
ATOM   3673 1HG  MET A 239     -30.923 114.082 -52.569  1.00-21.27           H
ATOM   3674 2HG  MET A 239     -29.239 113.577 -52.759  1.00-21.27           H
ATOM   3675  SD  MET A 239     -30.155 114.388 -54.818  1.00-21.27           S
ATOM   3676  CE  MET A 239     -28.763 113.592 -55.681  1.00-21.27           C
ATOM   3677 1HE  MET A 239     -28.924 112.516 -55.736  1.00-21.27           H
ATOM   3678 2HE  MET A 239     -27.832 113.797 -55.153  1.00-21.27           H
ATOM   3679 3HE  MET A 239     -28.696 113.987 -56.695  1.00-21.27           H
ATOM   3680  N   GLN A 240     -32.657 109.678 -53.155  1.00-22.62           N
ATOM   3681  H   GLN A 240     -32.769 110.107 -52.242  1.00-22.62           H
ATOM   3682  CA  GLN A 240     -32.932 108.251 -53.318  1.00-22.62           C
ATOM   3683  HA  GLN A 240     -32.088 107.783 -53.827  1.00-22.62           H
ATOM   3684  C   GLN A 240     -34.175 108.027 -54.172  1.00-22.62           C
ATOM   3685  O   GLN A 240     -34.230 107.090 -54.963  1.00-22.62           O
ATOM   3686  CB  GLN A 240     -33.124 107.577 -51.960  1.00-22.62           C
ATOM   3687 1HB  GLN A 240     -33.916 108.088 -51.413  1.00-22.62           H
ATOM   3688 2HB  GLN A 240     -33.432 106.546 -52.133  1.00-22.62           H
ATOM   3689  CG  GLN A 240     -31.861 107.565 -51.119  1.00-22.62           C
ATOM   3690 1HG  GLN A 240     -31.060 107.105 -51.695  1.00-22.62           H
ATOM   3691 2HG  GLN A 240     -31.576 108.586 -50.876  1.00-22.62           H
ATOM   3692  CD  GLN A 240     -32.025 106.789 -49.836  1.00-22.62           C
ATOM   3693  OE1 GLN A 240     -32.411 105.621 -49.841  1.00-22.62           O
ATOM   3694  NE2 GLN A 240     -31.725 107.412 -48.730  1.00-22.62           N
ATOM   3695 1HE2 GLN A 240     -31.814 106.910 -47.860  1.00-22.62           H
ATOM   3696 2HE2 GLN A 240     -31.400 108.371 -48.746  1.00-22.62           H
ATOM   3697  N   ALA A 241     -35.161 108.903 -54.043  1.00-20.89           N
ATOM   3698  H   ALA A 241     -35.084 109.645 -53.353  1.00-20.89           H
ATOM   3699  CA  ALA A 241     -36.376 108.818 -54.840  1.00-20.89           C
ATOM   3700  HA  ALA A 241     -36.796 107.818 -54.722  1.00-20.89           H
ATOM   3701  C   ALA A 241     -36.105 109.035 -56.329  1.00-20.89           C
ATOM   3702  O   ALA A 241     -36.753 108.403 -57.153  1.00-20.89           O
ATOM   3703  CB  ALA A 241     -37.391 109.832 -54.333  1.00-20.89           C
ATOM   3704 1HB  ALA A 241     -37.642 109.611 -53.295  1.00-20.89           H
ATOM   3705 2HB  ALA A 241     -38.293 109.780 -54.941  1.00-20.89           H
ATOM   3706 3HB  ALA A 241     -36.982 110.841 -54.401  1.00-20.89           H
ATOM   3707  N   VAL A 242     -35.147 109.885 -56.679  1.00-10.45           N
ATOM   3708  H   VAL A 242     -34.679 110.436 -55.964  1.00-10.45           H
ATOM   3709  CA  VAL A 242     -34.755 110.062 -58.084  1.00-10.45           C
ATOM   3710  HA  VAL A 242     -35.642 110.274 -58.675  1.00-10.45           H
ATOM   3711  C   VAL A 242     -34.164 108.753 -58.603  1.00-10.45           C
ATOM   3712  O   VAL A 242     -34.507 108.303 -59.695  1.00-10.45           O
ATOM   3713  CB  VAL A 242     -33.755 111.251 -58.257  1.00-10.45           C
ATOM   3714  HB  VAL A 242     -32.906 111.090 -57.595  1.00-10.45           H
ATOM   3715  CG1 VAL A 242     -33.229 111.369 -59.698  1.00-10.45           C
ATOM   3716 1HG1 VAL A 242     -32.575 112.239 -59.781  1.00-10.45           H
ATOM   3717 2HG1 VAL A 242     -34.058 111.477 -60.398  1.00-10.45           H
ATOM   3718 3HG1 VAL A 242     -32.651 110.482 -59.960  1.00-10.45           H
ATOM   3719  CG2 VAL A 242     -34.429 112.579 -57.880  1.00-10.45           C
ATOM   3720 1HG2 VAL A 242     -35.196 112.836 -58.612  1.00-10.45           H
ATOM   3721 2HG2 VAL A 242     -33.677 113.366 -57.858  1.00-10.45           H
ATOM   3722 3HG2 VAL A 242     -34.886 112.518 -56.896  1.00-10.45           H
ATOM   3723  N   GLU A 243     -33.340 108.083 -57.806  1.00-19.65           N
ATOM   3724  H   GLU A 243     -33.099 108.464 -56.898  1.00-19.65           H
ATOM   3725  CA  GLU A 243     -32.761 106.803 -58.227  1.00-19.65           C
ATOM   3726  HA  GLU A 243     -32.256 106.942 -59.183  1.00-19.65           H
ATOM   3727  C   GLU A 243     -33.826 105.723 -58.426  1.00-19.65           C
ATOM   3728  O   GLU A 243     -33.719 104.904 -59.333  1.00-19.65           O
ATOM   3729  CB  GLU A 243     -31.740 106.300 -57.197  1.00-19.65           C
ATOM   3730 1HB  GLU A 243     -32.230 106.224 -56.230  1.00-19.65           H
ATOM   3731 2HB  GLU A 243     -31.418 105.302 -57.490  1.00-19.65           H
ATOM   3732  CG  GLU A 243     -30.507 107.178 -57.043  1.00-19.65           C
ATOM   3733 1HG  GLU A 243     -30.813 108.179 -56.744  1.00-19.65           H
ATOM   3734 2HG  GLU A 243     -29.876 106.766 -56.257  1.00-19.65           H
ATOM   3735  CD  GLU A 243     -29.702 107.268 -58.326  1.00-19.65           C
ATOM   3736  OE1 GLU A 243     -29.237 106.226 -58.848  1.00-19.65           O
ATOM   3737  OE2 GLU A 243     -29.535 108.390 -58.851  1.00-19.65           O
ATOM   3738  N   GLN A 244     -34.866 105.734 -57.604  1.00 -8.66           N
ATOM   3739  H   GLN A 244     -34.900 106.428 -56.864  1.00 -8.66           H
ATOM   3740  CA  GLN A 244     -35.957 104.761 -57.711  1.00 -8.66           C
ATOM   3741  HA  GLN A 244     -35.547 103.780 -57.954  1.00 -8.66           H
ATOM   3742  C   GLN A 244     -36.988 105.126 -58.784  1.00 -8.66           C
ATOM   3743  O   GLN A 244     -37.841 104.305 -59.142  1.00 -8.66           O
ATOM   3744  CB  GLN A 244     -36.683 104.678 -56.363  1.00 -8.66           C
ATOM   3745 1HB  GLN A 244     -37.015 105.679 -56.086  1.00 -8.66           H
ATOM   3746 2HB  GLN A 244     -37.560 104.043 -56.472  1.00 -8.66           H
ATOM   3747  CG  GLN A 244     -35.829 104.111 -55.238  1.00 -8.66           C
ATOM   3748 1HG  GLN A 244     -35.531 103.099 -55.504  1.00 -8.66           H
ATOM   3749 2HG  GLN A 244     -34.931 104.709 -55.125  1.00 -8.66           H
ATOM   3750  CD  GLN A 244     -36.549 104.082 -53.905  1.00 -8.66           C
ATOM   3751  OE1 GLN A 244     -36.973 105.110 -53.379  1.00 -8.66           O
ATOM   3752  NE2 GLN A 244     -36.708 102.913 -53.352  1.00 -8.66           N
ATOM   3753 1HE2 GLN A 244     -37.164 102.847 -52.450  1.00 -8.66           H
ATOM   3754 2HE2 GLN A 244     -36.381 102.078 -53.826  1.00 -8.66           H
ATOM   3755  N   ASP A 245     -36.941 106.378 -59.225  1.00 14.80           N
ATOM   3756  H   ASP A 245     -36.157 106.954 -58.944  1.00 14.80           H
ATOM   3757  CA  ASP A 245     -38.015 107.042 -59.976  1.00 14.80           C
ATOM   3758  HA  ASP A 245     -37.778 108.105 -59.998  1.00 14.80           H
ATOM   3759  C   ASP A 245     -39.352 106.889 -59.248  1.00 14.80           C
ATOM   3760  O   ASP A 245     -40.358 106.439 -59.798  1.00 14.80           O
ATOM   3761  CB  ASP A 245     -38.126 106.583 -61.430  1.00 14.80           C
ATOM   3762 1HB  ASP A 245     -37.133 106.580 -61.878  1.00 14.80           H
ATOM   3763 2HB  ASP A 245     -38.520 105.568 -61.460  1.00 14.80           H
ATOM   3764  CG  ASP A 245     -39.031 107.496 -62.243  1.00 14.80           C
ATOM   3765  OD1 ASP A 245     -39.076 108.711 -61.946  1.00 14.80           O
ATOM   3766  OD2 ASP A 245     -39.680 107.019 -63.209  1.00 14.80           O
ATOM   3767  N   ALA A 246     -39.332 107.207 -57.962  1.00 -4.87           N
ATOM   3768  H   ALA A 246     -38.473 107.564 -57.556  1.00 -4.87           H
ATOM   3769  CA  ALA A 246     -40.520 107.079 -57.126  1.00 -4.87           C
ATOM   3770  HA  ALA A 246     -40.919 106.070 -57.236  1.00 -4.87           H
ATOM   3771  C   ALA A 246     -41.590 108.078 -57.583  1.00 -4.87           C
ATOM   3772  O   ALA A 246     -41.275 109.142 -58.121  1.00 -4.87           O
ATOM   3773  CB  ALA A 246     -40.155 107.311 -55.657  1.00 -4.87           C
ATOM   3774 1HB  ALA A 246     -41.029 107.129 -55.030  1.00 -4.87           H
ATOM   3775 2HB  ALA A 246     -39.828 108.339 -55.521  1.00 -4.87           H
ATOM   3776 3HB  ALA A 246     -39.358 106.627 -55.361  1.00 -4.87           H
ATOM   3777  N   ASP A 247     -42.849 107.744 -57.346  1.00 21.62           N
ATOM   3778  H   ASP A 247     -43.049 106.856 -56.888  1.00 21.62           H
ATOM   3779  CA  ASP A 247     -43.980 108.600 -57.710  1.00 21.62           C
ATOM   3780  HA  ASP A 247     -43.738 109.113 -58.639  1.00 21.62           H
ATOM   3781  C   ASP A 247     -44.213 109.652 -56.617  1.00 21.62           C
ATOM   3782  O   ASP A 247     -44.962 109.442 -55.657  1.00 21.62           O
ATOM   3783  CB  ASP A 247     -45.219 107.727 -57.939  1.00 21.62           C
ATOM   3784 1HB  ASP A 247     -44.923 106.862 -58.531  1.00 21.62           H
ATOM   3785 2HB  ASP A 247     -45.605 107.368 -56.985  1.00 21.62           H
ATOM   3786  CG  ASP A 247     -46.309 108.456 -58.692  1.00 21.62           C
ATOM   3787  OD1 ASP A 247     -46.000 109.477 -59.337  1.00 21.62           O
ATOM   3788  OD2 ASP A 247     -47.474 107.999 -58.699  1.00 21.62           O
ATOM   3789  N   TRP A 248     -43.453 110.735 -56.683  1.00 13.73           N
ATOM   3790  H   TRP A 248     -42.923 110.916 -57.532  1.00 13.73           H
ATOM   3791  CA  TRP A 248     -43.337 111.687 -55.581  1.00 13.73           C
ATOM   3792  HA  TRP A 248     -43.140 111.122 -54.678  1.00 13.73           H
ATOM   3793  C   TRP A 248     -44.627 112.497 -55.407  1.00 13.73           C
ATOM   3794  O   TRP A 248     -45.085 113.144 -56.353  1.00 13.73           O
ATOM   3795  CB  TRP A 248     -42.151 112.625 -55.849  1.00 13.73           C
ATOM   3796 1HB  TRP A 248     -41.285 112.019 -56.119  1.00 13.73           H
ATOM   3797 2HB  TRP A 248     -42.396 113.261 -56.699  1.00 13.73           H
ATOM   3798  CG  TRP A 248     -41.775 113.505 -54.684  1.00 13.73           C
ATOM   3799  CD1 TRP A 248     -42.293 114.723 -54.377  1.00 13.73           C
ATOM   3800  HD1 TRP A 248     -43.060 115.220 -54.959  1.00 13.73           H
ATOM   3801  CD2 TRP A 248     -40.787 113.247 -53.666  1.00 13.73           C
ATOM   3802  NE1 TRP A 248     -41.733 115.237 -53.241  1.00 13.73           N
ATOM   3803  HE1 TRP A 248     -41.970 116.139 -52.845  1.00 13.73           H
ATOM   3804  CE2 TRP A 248     -40.830 114.338 -52.750  1.00 13.73           C
ATOM   3805  CE3 TRP A 248     -39.893 112.187 -53.413  1.00 13.73           C
ATOM   3806  HE3 TRP A 248     -39.826 111.358 -54.101  1.00 13.73           H
ATOM   3807  CZ2 TRP A 248     -40.041 114.375 -51.579  1.00 13.73           C
ATOM   3808  HZ2 TRP A 248     -40.103 115.210 -50.897  1.00 13.73           H
ATOM   3809  CZ3 TRP A 248     -39.093 112.220 -52.232  1.00 13.73           C
ATOM   3810  HZ3 TRP A 248     -38.417 111.406 -52.014  1.00 13.73           H
ATOM   3811  CH2 TRP A 248     -39.187 113.317 -51.326  1.00 13.73           C
ATOM   3812  HH2 TRP A 248     -38.581 113.322 -50.430  1.00 13.73           H
ATOM   3813  N   PRO A 249     -45.249 112.457 -54.213  1.00 12.31           N
ATOM   3814  CA  PRO A 249     -46.484 113.239 -54.112  1.00 12.31           C
ATOM   3815  HA  PRO A 249     -47.118 113.045 -54.973  1.00 12.31           H
ATOM   3816  C   PRO A 249     -46.236 114.744 -54.003  1.00 12.31           C
ATOM   3817  O   PRO A 249     -45.332 115.197 -53.288  1.00 12.31           O
ATOM   3818  CB  PRO A 249     -47.136 112.660 -52.852  1.00 12.31           C
ATOM   3819 1HB  PRO A 249     -47.771 113.393 -52.362  1.00 12.31           H
ATOM   3820 2HB  PRO A 249     -47.709 111.770 -53.108  1.00 12.31           H
ATOM   3821  CG  PRO A 249     -45.995 112.292 -51.996  1.00 12.31           C
ATOM   3822 1HG  PRO A 249     -45.613 113.177 -51.493  1.00 12.31           H
ATOM   3823 2HG  PRO A 249     -46.281 111.539 -51.264  1.00 12.31           H
ATOM   3824  CD  PRO A 249     -44.963 111.751 -52.948  1.00 12.31           C
ATOM   3825 1HD  PRO A 249     -43.962 111.986 -52.595  1.00 12.31           H
ATOM   3826 2HD  PRO A 249     -45.091 110.676 -53.080  1.00 12.31           H
ATOM   3827  N   LEU A 250     -47.054 115.512 -54.709  1.00 23.14           N
ATOM   3828  H   LEU A 250     -47.775 115.077 -55.282  1.00 23.14           H
ATOM   3829  CA  LEU A 250     -46.994 116.972 -54.698  1.00 23.14           C
ATOM   3830  HA  LEU A 250     -46.089 117.298 -54.191  1.00 23.14           H
ATOM   3831  C   LEU A 250     -48.199 117.440 -53.892  1.00 23.14           C
ATOM   3832  O   LEU A 250     -49.355 117.183 -54.244  1.00 23.14           O
ATOM   3833  CB  LEU A 250     -47.002 117.543 -56.120  1.00 23.14           C
ATOM   3834 1HB  LEU A 250     -47.518 116.840 -56.774  1.00 23.14           H
ATOM   3835 2HB  LEU A 250     -47.584 118.460 -56.099  1.00 23.14           H
ATOM   3836  CG  LEU A 250     -45.628 117.880 -56.728  1.00 23.14           C
ATOM   3837  HG  LEU A 250     -45.141 118.603 -56.077  1.00 23.14           H
ATOM   3838  CD1 LEU A 250     -44.699 116.677 -56.863  1.00 23.14           C
ATOM   3839 1HD1 LEU A 250     -43.752 116.990 -57.297  1.00 23.14           H
ATOM   3840 2HD1 LEU A 250     -45.157 115.913 -57.492  1.00 23.14           H
ATOM   3841 3HD1 LEU A 250     -44.502 116.255 -55.880  1.00 23.14           H
ATOM   3842  CD2 LEU A 250     -45.809 118.529 -58.102  1.00 23.14           C
ATOM   3843 1HD2 LEU A 250     -44.835 118.768 -58.527  1.00 23.14           H
ATOM   3844 2HD2 LEU A 250     -46.383 119.449 -58.005  1.00 23.14           H
ATOM   3845 3HD2 LEU A 250     -46.339 117.849 -58.768  1.00 23.14           H
ATOM   3846  N   VAL A 251     -47.901 117.994 -52.731  1.00  4.45           N
ATOM   3847  H   VAL A 251     -46.946 118.319 -52.574  1.00  4.45           H
ATOM   3848  CA  VAL A 251     -48.822 118.071 -51.598  1.00  4.45           C
ATOM   3849  HA  VAL A 251     -49.857 118.025 -51.937  1.00  4.45           H
ATOM   3850  C   VAL A 251     -48.606 119.403 -50.895  1.00  4.45           C
ATOM   3851  O   VAL A 251     -47.554 120.025 -51.052  1.00  4.45           O
ATOM   3852  CB  VAL A 251     -48.556 116.901 -50.606  1.00  4.45           C
ATOM   3853  HB  VAL A 251     -49.028 117.136 -49.655  1.00  4.45           H
ATOM   3854  CG1 VAL A 251     -49.184 115.605 -51.121  1.00  4.45           C
ATOM   3855 1HG1 VAL A 251     -49.003 114.796 -50.415  1.00  4.45           H
ATOM   3856 2HG1 VAL A 251     -48.770 115.342 -52.093  1.00  4.45           H
ATOM   3857 3HG1 VAL A 251     -50.261 115.740 -51.220  1.00  4.45           H
ATOM   3858  CG2 VAL A 251     -47.047 116.692 -50.372  1.00  4.45           C
ATOM   3859 1HG2 VAL A 251     -46.608 117.593 -49.941  1.00  4.45           H
ATOM   3860 2HG2 VAL A 251     -46.536 116.445 -51.302  1.00  4.45           H
ATOM   3861 3HG2 VAL A 251     -46.906 115.866 -49.687  1.00  4.45           H
ATOM   3862  N   PHE A 252     -49.601 119.872 -50.158  1.00 37.39           N
ATOM   3863  H   PHE A 252     -50.404 119.273 -49.952  1.00 37.39           H
ATOM   3864  CA  PHE A 252     -49.617 121.253 -49.680  1.00 37.39           C
ATOM   3865  HA  PHE A 252     -48.690 121.726 -49.990  1.00 37.39           H
ATOM   3866  C   PHE A 252     -49.740 121.423 -48.163  1.00 37.39           C
ATOM   3867  O   PHE A 252     -50.417 120.631 -47.507  1.00 37.39           O
ATOM   3868  CB  PHE A 252     -50.766 121.992 -50.373  1.00 37.39           C
ATOM   3869 1HB  PHE A 252     -51.062 122.839 -49.756  1.00 37.39           H
ATOM   3870 2HB  PHE A 252     -50.396 122.370 -51.325  1.00 37.39           H
ATOM   3871  CG  PHE A 252     -51.980 121.139 -50.651  1.00 37.39           C
ATOM   3872  CD1 PHE A 252     -52.260 120.721 -51.966  1.00 37.39           C
ATOM   3873  HD1 PHE A 252     -51.601 120.999 -52.773  1.00 37.39           H
ATOM   3874  CD2 PHE A 252     -52.861 120.766 -49.620  1.00 37.39           C
ATOM   3875  HD2 PHE A 252     -52.656 121.062 -48.604  1.00 37.39           H
ATOM   3876  CE1 PHE A 252     -53.407 119.946 -52.255  1.00 37.39           C
ATOM   3877  HE1 PHE A 252     -53.613 119.638 -53.270  1.00 37.39           H
ATOM   3878  CE2 PHE A 252     -54.013 119.987 -49.892  1.00 37.39           C
ATOM   3879  HE2 PHE A 252     -54.678 119.699 -49.091  1.00 37.39           H
ATOM   3880  CZ  PHE A 252     -54.288 119.584 -51.217  1.00 37.39           C
ATOM   3881  HZ  PHE A 252     -55.170 118.999 -51.437  1.00 37.39           H
ATOM   3882  N   PRO A 253     -49.168 122.506 -47.589  1.00 13.53           N
ATOM   3883  CA  PRO A 253     -49.270 122.721 -46.134  1.00 13.53           C
ATOM   3884  HA  PRO A 253     -48.775 121.905 -45.608  1.00 13.53           H
ATOM   3885  C   PRO A 253     -50.675 122.887 -45.556  1.00 13.53           C
ATOM   3886  O   PRO A 253     -50.859 122.846 -44.349  1.00 13.53           O
ATOM   3887  CB  PRO A 253     -48.479 124.015 -45.923  1.00 13.53           C
ATOM   3888 1HB  PRO A 253     -49.153 124.870 -45.946  1.00 13.53           H
ATOM   3889 2HB  PRO A 253     -47.933 123.986 -44.982  1.00 13.53           H
ATOM   3890  CG  PRO A 253     -47.549 124.070 -47.051  1.00 13.53           C
ATOM   3891 1HG  PRO A 253     -47.195 125.085 -47.219  1.00 13.53           H
ATOM   3892 2HG  PRO A 253     -46.711 123.392 -46.879  1.00 13.53           H
ATOM   3893  CD  PRO A 253     -48.374 123.591 -48.200  1.00 13.53           C
ATOM   3894 1HD  PRO A 253     -49.025 124.387 -48.567  1.00 13.53           H
ATOM   3895 2HD  PRO A 253     -47.725 123.219 -48.993  1.00 13.53           H
ATOM   3896  N   VAL A 254     -51.690 123.018 -46.398  1.00 26.57           N
ATOM   3897  H   VAL A 254     -51.514 123.085 -47.384  1.00 26.57           H
ATOM   3898  CA  VAL A 254     -53.077 123.019 -45.932  1.00 26.57           C
ATOM   3899  HA  VAL A 254     -53.188 123.794 -45.173  1.00 26.57           H
ATOM   3900  C   VAL A 254     -53.409 121.665 -45.276  1.00 26.57           C
ATOM   3901  O   VAL A 254     -54.210 121.614 -44.348  1.00 26.57           O
ATOM   3902  CB  VAL A 254     -54.048 123.351 -47.112  1.00 26.57           C
ATOM   3903  HB  VAL A 254     -53.991 122.551 -47.844  1.00 26.57           H
ATOM   3904  CG1 VAL A 254     -55.504 123.476 -46.648  1.00 26.57           C
ATOM   3905 1HG1 VAL A 254     -56.145 123.727 -47.495  1.00 26.57           H
ATOM   3906 2HG1 VAL A 254     -55.595 124.252 -45.885  1.00 26.57           H
ATOM   3907 3HG1 VAL A 254     -55.848 122.528 -46.232  1.00 26.57           H
ATOM   3908  CG2 VAL A 254     -53.625 124.665 -47.807  1.00 26.57           C
ATOM   3909 1HG2 VAL A 254     -54.349 124.911 -48.586  1.00 26.57           H
ATOM   3910 2HG2 VAL A 254     -52.650 124.556 -48.273  1.00 26.57           H
ATOM   3911 3HG2 VAL A 254     -53.595 125.479 -47.078  1.00 26.57           H
ATOM   3912  N   HIS A 255     -52.759 120.579 -45.694  1.00 16.00           N
ATOM   3913  H   HIS A 255     -52.059 120.661 -46.427  1.00 16.00           H
ATOM   3914  CA  HIS A 255     -53.009 119.245 -45.124  1.00 16.00           C
ATOM   3915  HA  HIS A 255     -53.575 119.381 -44.209  1.00 16.00           H
ATOM   3916  C   HIS A 255     -51.730 118.483 -44.740  1.00 16.00           C
ATOM   3917  O   HIS A 255     -51.701 117.252 -44.671  1.00 16.00           O
ATOM   3918  CB  HIS A 255     -53.883 118.442 -46.098  1.00 16.00           C
ATOM   3919 1HB  HIS A 255     -54.618 119.120 -46.531  1.00 16.00           H
ATOM   3920 2HB  HIS A 255     -53.260 118.053 -46.904  1.00 16.00           H
ATOM   3921  CG  HIS A 255     -54.631 117.309 -45.460  1.00 16.00           C
ATOM   3922  ND1 HIS A 255     -55.170 117.358 -44.176  1.00 16.00           N
ATOM   3923  HD1 HIS A 255     -55.077 118.134 -43.514  1.00 16.00           H
ATOM   3924  CD2 HIS A 255     -54.955 116.072 -45.922  1.00 16.00           C
ATOM   3925  HD2 HIS A 255     -54.693 115.673 -46.894  1.00 16.00           H
ATOM   3926  CE1 HIS A 255     -55.792 116.218 -43.921  1.00 16.00           C
ATOM   3927  HE1 HIS A 255     -56.322 115.981 -43.003  1.00 16.00           H
ATOM   3928  NE2 HIS A 255     -55.675 115.426 -44.957  1.00 16.00           N
ATOM   3929  HE2 HIS A 255     -56.073 114.484 -45.027  1.00 16.00           H
ATOM   3930  N   VAL A 256     -50.654 119.229 -44.541  1.00 23.70           N
ATOM   3931  H   VAL A 256     -50.737 120.236 -44.574  1.00 23.70           H
ATOM   3932  CA  VAL A 256     -49.325 118.688 -44.235  1.00 23.70           C
ATOM   3933  HA  VAL A 256     -49.394 117.667 -43.860  1.00 23.70           H
ATOM   3934  C   VAL A 256     -48.820 119.627 -43.137  1.00 23.70           C
ATOM   3935  O   VAL A 256     -49.310 120.752 -43.060  1.00 23.70           O
ATOM   3936  CB  VAL A 256     -48.402 118.725 -45.515  1.00 23.70           C
ATOM   3937  HB  VAL A 256     -48.370 119.748 -45.887  1.00 23.70           H
ATOM   3938  CG1 VAL A 256     -46.959 118.275 -45.241  1.00 23.70           C
ATOM   3939 1HG1 VAL A 256     -46.404 118.225 -46.178  1.00 23.70           H
ATOM   3940 2HG1 VAL A 256     -46.954 117.290 -44.770  1.00 23.70           H
ATOM   3941 3HG1 VAL A 256     -46.460 118.993 -44.595  1.00 23.70           H
ATOM   3942  CG2 VAL A 256     -48.960 117.825 -46.631  1.00 23.70           C
ATOM   3943 1HG2 VAL A 256     -48.328 117.903 -47.515  1.00 23.70           H
ATOM   3944 2HG2 VAL A 256     -49.966 118.141 -46.906  1.00 23.70           H
ATOM   3945 3HG2 VAL A 256     -48.991 116.788 -46.297  1.00 23.70           H
ATOM   3946  N   LYS A 257     -47.836 119.202 -42.350  1.00 25.54           N
ATOM   3947  H   LYS A 257     -47.533 118.236 -42.445  1.00 25.54           H
ATOM   3948  CA  LYS A 257     -47.108 120.029 -41.376  1.00 25.54           C
ATOM   3949  HA  LYS A 257     -46.558 119.312 -40.771  1.00 25.54           H
ATOM   3950  C   LYS A 257     -47.953 120.787 -40.340  1.00 25.54           C
ATOM   3951  O   LYS A 257     -49.009 120.301 -39.920  1.00 25.54           O
ATOM   3952  CB  LYS A 257     -46.009 120.865 -42.071  1.00 25.54           C
ATOM   3953 1HB  LYS A 257     -45.365 121.282 -41.300  1.00 25.54           H
ATOM   3954 2HB  LYS A 257     -45.406 120.163 -42.642  1.00 25.54           H
ATOM   3955  CG  LYS A 257     -46.422 122.006 -43.027  1.00 25.54           C
ATOM   3956 1HG  LYS A 257     -47.001 121.589 -43.848  1.00 25.54           H
ATOM   3957 2HG  LYS A 257     -47.049 122.710 -42.482  1.00 25.54           H
ATOM   3958  CD  LYS A 257     -45.239 122.783 -43.625  1.00 25.54           C
ATOM   3959 1HD  LYS A 257     -45.633 123.629 -44.188  1.00 25.54           H
ATOM   3960 2HD  LYS A 257     -44.622 123.171 -42.817  1.00 25.54           H
ATOM   3961  CE  LYS A 257     -44.372 121.934 -44.558  1.00 25.54           C
ATOM   3962 1HE  LYS A 257     -43.974 121.084 -44.003  1.00 25.54           H
ATOM   3963 2HE  LYS A 257     -44.997 121.557 -45.371  1.00 25.54           H
ATOM   3964  NZ  LYS A 257     -43.222 122.696 -45.144  1.00 25.54           N
ATOM   3965 1HZ  LYS A 257     -42.757 122.120 -45.834  1.00 25.54           H
ATOM   3966 2HZ  LYS A 257     -42.546 122.943 -44.425  1.00 25.54           H
ATOM   3967 3HZ  LYS A 257     -43.549 123.536 -45.605  1.00 25.54           H
ATOM   3968  N   GLU A 258     -47.445 121.897 -39.820  1.00 13.38           N
ATOM   3969  H   GLU A 258     -46.583 122.282 -40.192  1.00 13.38           H
ATOM   3970  CA  GLU A 258     -48.072 122.590 -38.696  1.00 13.38           C
ATOM   3971  HA  GLU A 258     -48.174 121.873 -37.881  1.00 13.38           H
ATOM   3972  C   GLU A 258     -49.484 123.084 -39.023  1.00 13.38           C
ATOM   3973  O   GLU A 258     -49.867 123.205 -40.194  1.00 13.38           O
ATOM   3974  CB  GLU A 258     -47.184 123.739 -38.184  1.00 13.38           C
ATOM   3975 1HB  GLU A 258     -47.645 124.121 -37.275  1.00 13.38           H
ATOM   3976 2HB  GLU A 258     -46.214 123.331 -37.903  1.00 13.38           H
ATOM   3977  CG  GLU A 258     -46.962 124.937 -39.118  1.00 13.38           C
ATOM   3978 1HG  GLU A 258     -47.915 125.225 -39.563  1.00 13.38           H
ATOM   3979 2HG  GLU A 258     -46.611 125.774 -38.512  1.00 13.38           H
ATOM   3980  CD  GLU A 258     -45.935 124.705 -40.224  1.00 13.38           C
ATOM   3981  OE1 GLU A 258     -45.189 123.700 -40.210  1.00 13.38           O
ATOM   3982  OE2 GLU A 258     -45.844 125.565 -41.125  1.00 13.38           O
ATOM   3983  N   ARG A 259     -50.263 123.306 -37.969  1.00  0.63           N
ATOM   3984  H   ARG A 259     -49.831 123.220 -37.045  1.00  0.63           H
ATOM   3985  CA  ARG A 259     -51.705 123.619 -37.995  1.00  0.63           C
ATOM   3986  HA  ARG A 259     -52.000 123.771 -36.957  1.00  0.63           H
ATOM   3987  C   ARG A 259     -52.613 122.498 -38.503  1.00  0.63           C
ATOM   3988  O   ARG A 259     -53.736 122.378 -38.015  1.00  0.63           O
ATOM   3989  CB  ARG A 259     -52.027 124.937 -38.722  1.00  0.63           C
ATOM   3990 1HB  ARG A 259     -51.841 124.811 -39.787  1.00  0.63           H
ATOM   3991 2HB  ARG A 259     -53.088 125.146 -38.589  1.00  0.63           H
ATOM   3992  CG  ARG A 259     -51.232 126.141 -38.229  1.00  0.63           C
ATOM   3993 1HG  ARG A 259     -51.261 126.160 -37.140  1.00  0.63           H
ATOM   3994 2HG  ARG A 259     -50.197 126.044 -38.554  1.00  0.63           H
ATOM   3995  CD  ARG A 259     -51.795 127.462 -38.749  1.00  0.63           C
ATOM   3996 1HD  ARG A 259     -52.818 127.575 -38.386  1.00  0.63           H
ATOM   3997 2HD  ARG A 259     -51.194 128.278 -38.343  1.00  0.63           H
ATOM   3998  NE  ARG A 259     -51.800 127.556 -40.217  1.00  0.63           N
ATOM   3999  HE  ARG A 259     -51.525 126.735 -40.734  1.00  0.63           H
ATOM   4000  CZ  ARG A 259     -52.148 128.620 -40.931  1.00  0.63           C
ATOM   4001  NH1 ARG A 259     -52.174 128.517 -42.224  1.00  0.63           N
ATOM   4002 1HH1 ARG A 259     -51.940 127.635 -42.669  1.00  0.63           H
ATOM   4003 2HH1 ARG A 259     -52.407 129.328 -42.780  1.00  0.63           H
ATOM   4004  NH2 ARG A 259     -52.461 129.783 -40.424  1.00  0.63           N
ATOM   4005 1HH2 ARG A 259     -52.502 129.911 -39.419  1.00  0.63           H
ATOM   4006 2HH2 ARG A 259     -52.671 130.553 -41.049  1.00  0.63           H
ATOM   4007  N   ASP A 260     -52.147 121.642 -39.402  1.00 -1.59           N
ATOM   4008  H   ASP A 260     -51.235 121.804 -39.819  1.00 -1.59           H
ATOM   4009  CA  ASP A 260     -52.917 120.459 -39.795  1.00 -1.59           C
ATOM   4010  HA  ASP A 260     -53.982 120.676 -39.713  1.00 -1.59           H
ATOM   4011  C   ASP A 260     -52.593 119.290 -38.871  1.00 -1.59           C
ATOM   4012  O   ASP A 260     -53.492 118.600 -38.384  1.00 -1.59           O
ATOM   4013  CB  ASP A 260     -52.622 120.030 -41.230  1.00 -1.59           C
ATOM   4014 1HB  ASP A 260     -52.747 120.886 -41.891  1.00 -1.59           H
ATOM   4015 2HB  ASP A 260     -51.589 119.686 -41.300  1.00 -1.59           H
ATOM   4016  CG  ASP A 260     -53.544 118.917 -41.686  1.00 -1.59           C
ATOM   4017  OD1 ASP A 260     -53.099 117.761 -41.829  1.00 -1.59           O
ATOM   4018  OD2 ASP A 260     -54.748 119.181 -41.925  1.00 -1.59           O
ATOM   4019  N   GLU A 261     -51.310 119.092 -38.597  1.00 16.36           N
ATOM   4020  H   GLU A 261     -50.602 119.666 -39.056  1.00 16.36           H
ATOM   4021  CA  GLU A 261     -50.861 118.050 -37.675  1.00 16.36           C
ATOM   4022  HA  GLU A 261     -51.699 117.803 -37.026  1.00 16.36           H
ATOM   4023  C   GLU A 261     -49.748 118.501 -36.722  1.00 16.36           C
ATOM   4024  O   GLU A 261     -50.048 118.808 -35.570  1.00 16.36           O
ATOM   4025  CB  GLU A 261     -50.508 116.754 -38.426  1.00 16.36           C
ATOM   4026 1HB  GLU A 261     -49.958 116.106 -37.743  1.00 16.36           H
ATOM   4027 2HB  GLU A 261     -51.448 116.261 -38.667  1.00 16.36           H
ATOM   4028  CG  GLU A 261     -49.715 116.885 -39.736  1.00 16.36           C
ATOM   4029 1HG  GLU A 261     -50.266 117.516 -40.434  1.00 16.36           H
ATOM   4030 2HG  GLU A 261     -48.752 117.353 -39.528  1.00 16.36           H
ATOM   4031  CD  GLU A 261     -49.469 115.536 -40.398  1.00 16.36           C
ATOM   4032  OE1 GLU A 261     -48.762 115.487 -41.427  1.00 16.36           O
ATOM   4033  OE2 GLU A 261     -49.951 114.487 -39.907  1.00 16.36           O
ATOM   4034  N   ILE A 262     -48.493 118.542 -37.150  1.00 -3.29           N
ATOM   4035  H   ILE A 262     -48.276 118.299 -38.109  1.00 -3.29           H
ATOM   4036  CA  ILE A 262     -47.371 118.929 -36.291  1.00 -3.29           C
ATOM   4037  HA  ILE A 262     -47.673 119.764 -35.659  1.00 -3.29           H
ATOM   4038  C   ILE A 262     -46.276 119.393 -37.254  1.00 -3.29           C
ATOM   4039  O   ILE A 262     -46.293 118.980 -38.417  1.00 -3.29           O
ATOM   4040  CB  ILE A 262     -46.929 117.732 -35.375  1.00 -3.29           C
ATOM   4041  HB  ILE A 262     -47.830 117.335 -34.912  1.00 -3.29           H
ATOM   4042  CG1 ILE A 262     -46.028 118.236 -34.236  1.00 -3.29           C
ATOM   4043 1HG1 ILE A 262     -45.065 118.525 -34.653  1.00 -3.29           H
ATOM   4044 2HG1 ILE A 262     -46.493 119.123 -33.813  1.00 -3.29           H
ATOM   4045  CG2 ILE A 262     -46.287 116.583 -36.181  1.00 -3.29           C
ATOM   4046 1HG2 ILE A 262     -46.132 115.719 -35.535  1.00 -3.29           H
ATOM   4047 2HG2 ILE A 262     -45.327 116.899 -36.588  1.00 -3.29           H
ATOM   4048 3HG2 ILE A 262     -46.945 116.282 -36.996  1.00 -3.29           H
ATOM   4049  CD1 ILE A 262     -45.785 117.258 -33.090  1.00 -3.29           C
ATOM   4050 1HD1 ILE A 262     -45.209 117.755 -32.309  1.00 -3.29           H
ATOM   4051 2HD1 ILE A 262     -45.224 116.396 -33.447  1.00 -3.29           H
ATOM   4052 3HD1 ILE A 262     -46.739 116.930 -32.675  1.00 -3.29           H
ATOM   4053  N   ASP A 263     -45.364 120.251 -36.813  1.00 12.79           N
ATOM   4054  H   ASP A 263     -45.390 120.548 -35.842  1.00 12.79           H
ATOM   4055  CA  ASP A 263     -44.303 120.798 -37.670  1.00 12.79           C
ATOM   4056  HA  ASP A 263     -44.769 121.351 -38.485  1.00 12.79           H
ATOM   4057  C   ASP A 263     -43.439 119.673 -38.269  1.00 12.79           C
ATOM   4058  O   ASP A 263     -43.104 118.701 -37.583  1.00 12.79           O
ATOM   4059  CB  ASP A 263     -43.459 121.769 -36.829  1.00 12.79           C
ATOM   4060 1HB  ASP A 263     -44.134 122.353 -36.204  1.00 12.79           H
ATOM   4061 2HB  ASP A 263     -42.794 121.203 -36.181  1.00 12.79           H
ATOM   4062  CG  ASP A 263     -42.638 122.738 -37.665  1.00 12.79           C
ATOM   4063  OD1 ASP A 263     -41.920 122.316 -38.594  1.00 12.79           O
ATOM   4064  OD2 ASP A 263     -42.709 123.961 -37.406  1.00 12.79           O
ATOM   4065  N   LEU A 264     -43.125 119.781 -39.556  1.00 28.56           N
ATOM   4066  H   LEU A 264     -43.406 120.621 -40.050  1.00 28.56           H
ATOM   4067  CA  LEU A 264     -42.389 118.760 -40.312  1.00 28.56           C
ATOM   4068  HA  LEU A 264     -42.353 117.828 -39.747  1.00 28.56           H
ATOM   4069  C   LEU A 264     -40.960 119.197 -40.632  1.00 28.56           C
ATOM   4070  O   LEU A 264     -40.050 118.386 -40.799  1.00 28.56           O
ATOM   4071  CB  LEU A 264     -43.127 118.526 -41.635  1.00 28.56           C
ATOM   4072 1HB  LEU A 264     -44.168 118.307 -41.400  1.00 28.56           H
ATOM   4073 2HB  LEU A 264     -43.105 119.468 -42.182  1.00 28.56           H
ATOM   4074  CG  LEU A 264     -42.624 117.434 -42.592  1.00 28.56           C
ATOM   4075  HG  LEU A 264     -41.574 117.614 -42.807  1.00 28.56           H
ATOM   4076  CD1 LEU A 264     -42.759 116.038 -41.999  1.00 28.56           C
ATOM   4077 1HD1 LEU A 264     -42.436 115.299 -42.729  1.00 28.56           H
ATOM   4078 2HD1 LEU A 264     -43.798 115.844 -41.730  1.00 28.56           H
ATOM   4079 3HD1 LEU A 264     -42.135 115.950 -41.110  1.00 28.56           H
ATOM   4080  CD2 LEU A 264     -43.386 117.517 -43.909  1.00 28.56           C
ATOM   4081 1HD2 LEU A 264     -43.281 118.513 -44.338  1.00 28.56           H
ATOM   4082 2HD2 LEU A 264     -44.442 117.298 -43.748  1.00 28.56           H
ATOM   4083 3HD2 LEU A 264     -42.975 116.796 -44.613  1.00 28.56           H
ATOM   4084  N   ASP A 265     -40.763 120.499 -40.744  1.00 26.04           N
ATOM   4085  H   ASP A 265     -41.539 121.134 -40.603  1.00 26.04           H
ATOM   4086  CA  ASP A 265     -39.464 121.055 -41.117  1.00 26.04           C
ATOM   4087  HA  ASP A 265     -38.958 120.372 -41.795  1.00 26.04           H
ATOM   4088  C   ASP A 265     -38.573 121.238 -39.888  1.00 26.04           C
ATOM   4089  O   ASP A 265     -37.347 121.182 -39.985  1.00 26.04           O
ATOM   4090  CB  ASP A 265     -39.661 122.388 -41.844  1.00 26.04           C
ATOM   4091 1HB  ASP A 265     -40.266 123.043 -41.218  1.00 26.04           H
ATOM   4092 2HB  ASP A 265     -38.687 122.852 -41.996  1.00 26.04           H
ATOM   4093  CG  ASP A 265     -40.344 122.231 -43.204  1.00 26.04           C
ATOM   4094  OD1 ASP A 265     -40.462 121.103 -43.742  1.00 26.04           O
ATOM   4095  OD2 ASP A 265     -40.765 123.265 -43.773  1.00 26.04           O
ATOM   4096  N   ASP A 266     -39.180 121.413 -38.721  1.00 39.23           N
ATOM   4097  H   ASP A 266     -40.194 121.539 -38.700  1.00 39.23           H
ATOM   4098  CA  ASP A 266     -38.445 121.428 -37.449  1.00 39.23           C
ATOM   4099  HA  ASP A 266     -37.660 122.178 -37.536  1.00 39.23           H
ATOM   4100  C   ASP A 266     -37.742 120.124 -37.029  1.00 39.23           C
ATOM   4101  O   ASP A 266     -36.551 120.163 -36.711  1.00 39.23           O
ATOM   4102  CB  ASP A 266     -39.353 121.856 -36.294  1.00 39.23           C
ATOM   4103 1HB  ASP A 266     -39.777 122.834 -36.512  1.00 39.23           H
ATOM   4104 2HB  ASP A 266     -40.171 121.145 -36.195  1.00 39.23           H
ATOM   4105  CG  ASP A 266     -38.606 121.907 -34.979  1.00 39.23           C
ATOM   4106  OD1 ASP A 266     -39.039 121.253 -33.998  1.00 39.23           O
ATOM   4107  OD2 ASP A 266     -37.545 122.568 -34.925  1.00 39.23           O
ATOM   4108  N   PRO A 267     -38.414 118.950 -37.036  1.00 26.79           N
ATOM   4109  CA  PRO A 267     -37.689 117.753 -36.585  1.00 26.79           C
ATOM   4110  HA  PRO A 267     -37.173 117.959 -35.647  1.00 26.79           H
ATOM   4111  C   PRO A 267     -36.688 117.161 -37.583  1.00 26.79           C
ATOM   4112  O   PRO A 267     -36.212 116.031 -37.402  1.00 26.79           O
ATOM   4113  CB  PRO A 267     -38.827 116.763 -36.335  1.00 26.79           C
ATOM   4114 1HB  PRO A 267     -38.490 115.735 -36.432  1.00 26.79           H
ATOM   4115 2HB  PRO A 267     -39.254 116.922 -35.348  1.00 26.79           H
ATOM   4116  CG  PRO A 267     -39.806 117.090 -37.365  1.00 26.79           C
ATOM   4117 1HG  PRO A 267     -39.484 116.702 -38.332  1.00 26.79           H
ATOM   4118 2HG  PRO A 267     -40.788 116.699 -37.102  1.00 26.79           H
ATOM   4119  CD  PRO A 267     -39.810 118.589 -37.356  1.00 26.79           C
ATOM   4120 1HD  PRO A 267     -40.103 118.975 -38.326  1.00 26.79           H
ATOM   4121 2HD  PRO A 267     -40.480 118.960 -36.580  1.00 26.79           H
ATOM   4122  N   ASN A 268     -36.364 117.923 -38.622  1.00 23.97           N
ATOM   4123  H   ASN A 268     -36.753 118.854 -38.682  1.00 23.97           H
ATOM   4124  CA  ASN A 268     -35.436 117.502 -39.663  1.00 23.97           C
ATOM   4125  HA  ASN A 268     -35.873 116.659 -40.198  1.00 23.97           H
ATOM   4126  C   ASN A 268     -34.102 117.045 -39.075  1.00 23.97           C
ATOM   4127  O   ASN A 268     -33.436 117.778 -38.340  1.00 23.97           O
ATOM   4128  CB  ASN A 268     -35.218 118.659 -40.645  1.00 23.97           C
ATOM   4129 1HB  ASN A 268     -36.185 118.999 -41.010  1.00 23.97           H
ATOM   4130 2HB  ASN A 268     -34.727 119.482 -40.127  1.00 23.97           H
ATOM   4131  CG  ASN A 268     -34.368 118.264 -41.819  1.00 23.97           C
ATOM   4132  OD1 ASN A 268     -33.152 118.356 -41.785  1.00 23.97           O
ATOM   4133  ND2 ASN A 268     -34.995 117.810 -42.862  1.00 23.97           N
ATOM   4134 1HD2 ASN A 268     -34.448 117.377 -43.591  1.00 23.97           H
ATOM   4135 2HD2 ASN A 268     -35.998 117.846 -42.909  1.00 23.97           H
ATOM   4136  N   ALA A 269     -33.775 115.800 -39.394  1.00 20.66           N
ATOM   4137  H   ALA A 269     -34.409 115.288 -40.002  1.00 20.66           H
ATOM   4138  CA  ALA A 269     -32.568 115.100 -38.977  1.00 20.66           C
ATOM   4139  HA  ALA A 269     -32.747 114.048 -39.187  1.00 20.66           H
ATOM   4140  C   ALA A 269     -32.174 115.172 -37.489  1.00 20.66           C
ATOM   4141  O   ALA A 269     -30.981 115.247 -37.173  1.00 20.66           O
ATOM   4142  CB  ALA A 269     -31.421 115.529 -39.882  1.00 20.66           C
ATOM   4143 1HB  ALA A 269     -30.589 114.841 -39.755  1.00 20.66           H
ATOM   4144 2HB  ALA A 269     -31.105 116.541 -39.625  1.00 20.66           H
ATOM   4145 3HB  ALA A 269     -31.742 115.509 -40.925  1.00 20.66           H
ATOM   4146  N   VAL A 270     -33.141 115.149 -36.576  1.00 59.19           N
ATOM   4147  H   VAL A 270     -34.107 115.131 -36.879  1.00 59.19           H
ATOM   4148  CA  VAL A 270     -32.817 115.202 -35.141  1.00 59.19           C
ATOM   4149  HA  VAL A 270     -31.768 114.930 -35.048  1.00 59.19           H
ATOM   4150  C   VAL A 270     -33.532 114.225 -34.196  1.00 59.19           C
ATOM   4151  O   VAL A 270     -32.885 113.648 -33.320  1.00 59.19           O
ATOM   4152  CB  VAL A 270     -32.896 116.687 -34.637  1.00 59.19           C
ATOM   4153  HB  VAL A 270     -32.389 117.299 -35.380  1.00 59.19           H
ATOM   4154  CG1 VAL A 270     -34.326 117.220 -34.521  1.00 59.19           C
ATOM   4155 1HG1 VAL A 270     -34.294 118.286 -34.285  1.00 59.19           H
ATOM   4156 2HG1 VAL A 270     -34.868 116.708 -33.727  1.00 59.19           H
ATOM   4157 3HG1 VAL A 270     -34.842 117.099 -35.469  1.00 59.19           H
ATOM   4158  CG2 VAL A 270     -32.151 116.874 -33.319  1.00 59.19           C
ATOM   4159 1HG2 VAL A 270     -32.123 117.934 -33.070  1.00 59.19           H
ATOM   4160 2HG2 VAL A 270     -31.126 116.514 -33.417  1.00 59.19           H
ATOM   4161 3HG2 VAL A 270     -32.650 116.335 -32.514  1.00 59.19           H
ATOM   4162  N   VAL A 271     -34.833 113.998 -34.327  1.00 24.52           N
ATOM   4163  H   VAL A 271     -35.350 114.429 -35.080  1.00 24.52           H
ATOM   4164  CA  VAL A 271     -35.558 113.234 -33.297  1.00 24.52           C
ATOM   4165  HA  VAL A 271     -35.233 113.601 -32.324  1.00 24.52           H
ATOM   4166  C   VAL A 271     -35.268 111.730 -33.355  1.00 24.52           C
ATOM   4167  O   VAL A 271     -35.086 111.061 -32.330  1.00 24.52           O
ATOM   4168  CB  VAL A 271     -37.097 113.472 -33.401  1.00 24.52           C
ATOM   4169  HB  VAL A 271     -37.464 113.015 -34.320  1.00 24.52           H
ATOM   4170  CG1 VAL A 271     -37.845 112.866 -32.202  1.00 24.52           C
ATOM   4171 1HG1 VAL A 271     -38.918 113.024 -32.320  1.00 24.52           H
ATOM   4172 2HG1 VAL A 271     -37.517 113.339 -31.274  1.00 24.52           H
ATOM   4173 3HG1 VAL A 271     -37.659 111.796 -32.135  1.00 24.52           H
ATOM   4174  CG2 VAL A 271     -37.408 114.975 -33.455  1.00 24.52           C
ATOM   4175 1HG2 VAL A 271     -38.490 115.125 -33.457  1.00 24.52           H
ATOM   4176 2HG2 VAL A 271     -37.005 115.417 -34.363  1.00 24.52           H
ATOM   4177 3HG2 VAL A 271     -36.984 115.480 -32.585  1.00 24.52           H
ATOM   4178  N   TRP A 272     -35.192 111.213 -34.573  1.00-15.01           N
ATOM   4179  H   TRP A 272     -35.292 111.826 -35.370  1.00-15.01           H
ATOM   4180  CA  TRP A 272     -34.988 109.786 -34.833  1.00-15.01           C
ATOM   4181  HA  TRP A 272     -34.533 109.301 -33.969  1.00-15.01           H
ATOM   4182  C   TRP A 272     -34.042 109.690 -36.028  1.00-15.01           C
ATOM   4183  O   TRP A 272     -34.323 108.997 -37.007  1.00-15.01           O
ATOM   4184  CB  TRP A 272     -36.320 109.105 -35.169  1.00-15.01           C
ATOM   4185 1HB  TRP A 272     -36.812 109.679 -35.948  1.00-15.01           H
ATOM   4186 2HB  TRP A 272     -36.113 108.110 -35.554  1.00-15.01           H
ATOM   4187  CG  TRP A 272     -37.278 108.938 -34.042  1.00-15.01           C
ATOM   4188  CD1 TRP A 272     -38.374 109.694 -33.771  1.00-15.01           C
ATOM   4189  HD1 TRP A 272     -38.672 110.561 -34.346  1.00-15.01           H
ATOM   4190  CD2 TRP A 272     -37.279 107.892 -33.055  1.00-15.01           C
ATOM   4191  NE1 TRP A 272     -39.058 109.212 -32.690  1.00-15.01           N
ATOM   4192  HE1 TRP A 272     -39.917 109.613 -32.326  1.00-15.01           H
ATOM   4193  CE2 TRP A 272     -38.412 108.104 -32.218  1.00-15.01           C
ATOM   4194  CE3 TRP A 272     -36.439 106.789 -32.794  1.00-15.01           C
ATOM   4195  HE3 TRP A 272     -35.576 106.600 -33.416  1.00-15.01           H
ATOM   4196  CZ2 TRP A 272     -38.725 107.248 -31.141  1.00-15.01           C
ATOM   4197  HZ2 TRP A 272     -39.594 107.430 -30.526  1.00-15.01           H
ATOM   4198  CZ3 TRP A 272     -36.752 105.923 -31.713  1.00-15.01           C
ATOM   4199  HZ3 TRP A 272     -36.123 105.066 -31.509  1.00-15.01           H
ATOM   4200  CH2 TRP A 272     -37.899 106.164 -30.901  1.00-15.01           C
ATOM   4201  HH2 TRP A 272     -38.127 105.488 -30.088  1.00-15.01           H
ATOM   4202  N   ARG A 273     -33.007 110.522 -35.999  1.00 38.94           N
ATOM   4203  H   ARG A 273     -32.761 110.955 -35.113  1.00 38.94           H
ATOM   4204  CA  ARG A 273     -32.247 110.918 -37.194  1.00 38.94           C
ATOM   4205  HA  ARG A 273     -31.575 111.730 -36.911  1.00 38.94           H
ATOM   4206  C   ARG A 273     -33.253 111.480 -38.201  1.00 38.94           C
ATOM   4207  O   ARG A 273     -34.120 112.262 -37.808  1.00 38.94           O
ATOM   4208  CB  ARG A 273     -31.376 109.774 -37.750  1.00 38.94           C
ATOM   4209 1HB  ARG A 273     -32.017 108.994 -38.160  1.00 38.94           H
ATOM   4210 2HB  ARG A 273     -30.760 110.177 -38.553  1.00 38.94           H
ATOM   4211  CG  ARG A 273     -30.463 109.132 -36.711  1.00 38.94           C
ATOM   4212 1HG  ARG A 273     -29.915 109.915 -36.192  1.00 38.94           H
ATOM   4213 2HG  ARG A 273     -31.077 108.602 -35.985  1.00 38.94           H
ATOM   4214  CD  ARG A 273     -29.463 108.139 -37.305  1.00 38.94           C
ATOM   4215 1HD  ARG A 273     -28.963 107.629 -36.482  1.00 38.94           H
ATOM   4216 2HD  ARG A 273     -30.003 107.399 -37.899  1.00 38.94           H
ATOM   4217  NE  ARG A 273     -28.441 108.784 -38.142  1.00 38.94           N
ATOM   4218  HE  ARG A 273     -28.561 109.771 -38.350  1.00 38.94           H
ATOM   4219  CZ  ARG A 273     -27.365 108.207 -38.659  1.00 38.94           C
ATOM   4220  NH1 ARG A 273     -26.579 108.932 -39.395  1.00 38.94           N
ATOM   4221 1HH1 ARG A 273     -26.792 109.908 -39.538  1.00 38.94           H
ATOM   4222 2HH1 ARG A 273     -25.767 108.510 -39.823  1.00 38.94           H
ATOM   4223  NH2 ARG A 273     -27.019 106.962 -38.460  1.00 38.94           N
ATOM   4224 1HH2 ARG A 273     -27.574 106.364 -37.868  1.00 38.94           H
ATOM   4225 2HH2 ARG A 273     -26.173 106.612 -38.889  1.00 38.94           H
ATOM   4226  N   GLU A 274     -33.157 111.119 -39.472  1.00 30.74           N
ATOM   4227  H   GLU A 274     -32.455 110.438 -39.747  1.00 30.74           H
ATOM   4228  CA  GLU A 274     -34.018 111.683 -40.520  1.00 30.74           C
ATOM   4229  HA  GLU A 274     -34.114 112.754 -40.357  1.00 30.74           H
ATOM   4230  C   GLU A 274     -35.430 111.090 -40.560  1.00 30.74           C
ATOM   4231  O   GLU A 274     -36.323 111.613 -41.234  1.00 30.74           O
ATOM   4232  CB  GLU A 274     -33.362 111.455 -41.887  1.00 30.74           C
ATOM   4233 1HB  GLU A 274     -33.240 110.382 -42.023  1.00 30.74           H
ATOM   4234 2HB  GLU A 274     -34.030 111.827 -42.665  1.00 30.74           H
ATOM   4235  CG  GLU A 274     -31.999 112.126 -42.056  1.00 30.74           C
ATOM   4236 1HG  GLU A 274     -32.132 113.208 -42.054  1.00 30.74           H
ATOM   4237 2HG  GLU A 274     -31.360 111.858 -41.214  1.00 30.74           H
ATOM   4238  CD  GLU A 274     -31.286 111.700 -43.335  1.00 30.74           C
ATOM   4239  OE1 GLU A 274     -31.939 111.294 -44.319  1.00 30.74           O
ATOM   4240  OE2 GLU A 274     -30.030 111.754 -43.353  1.00 30.74           O
ATOM   4241  N   TRP A 275     -35.646 110.011 -39.819  1.00 10.77           N
ATOM   4242  H   TRP A 275     -34.909 109.676 -39.209  1.00 10.77           H
ATOM   4243  CA  TRP A 275     -36.891 109.240 -39.873  1.00 10.77           C
ATOM   4244  HA  TRP A 275     -36.905 108.732 -40.836  1.00 10.77           H
ATOM   4245  C   TRP A 275     -38.238 109.968 -39.784  1.00 10.77           C
ATOM   4246  O   TRP A 275     -39.152 109.559 -40.501  1.00 10.77           O
ATOM   4247  CB  TRP A 275     -36.826 108.160 -38.792  1.00 10.77           C
ATOM   4248 1HB  TRP A 275     -35.914 107.582 -38.934  1.00 10.77           H
ATOM   4249 2HB  TRP A 275     -36.759 108.665 -37.838  1.00 10.77           H
ATOM   4250  CG  TRP A 275     -37.988 107.214 -38.711  1.00 10.77           C
ATOM   4251  CD1 TRP A 275     -38.096 105.992 -39.295  1.00 10.77           C
ATOM   4252  HD1 TRP A 275     -37.327 105.543 -39.912  1.00 10.77           H
ATOM   4253  CD2 TRP A 275     -39.204 107.384 -37.953  1.00 10.77           C
ATOM   4254  NE1 TRP A 275     -39.290 105.396 -38.992  1.00 10.77           N
ATOM   4255  HE1 TRP A 275     -39.570 104.468 -39.305  1.00 10.77           H
ATOM   4256  CE2 TRP A 275     -40.015 106.238 -38.196  1.00 10.77           C
ATOM   4257  CE3 TRP A 275     -39.690 108.383 -37.084  1.00 10.77           C
ATOM   4258  HE3 TRP A 275     -39.084 109.245 -36.850  1.00 10.77           H
ATOM   4259  CZ2 TRP A 275     -41.304 106.094 -37.644  1.00 10.77           C
ATOM   4260  HZ2 TRP A 275     -41.903 105.221 -37.857  1.00 10.77           H
ATOM   4261  CZ3 TRP A 275     -40.988 108.247 -36.529  1.00 10.77           C
ATOM   4262  HZ3 TRP A 275     -41.379 109.015 -35.876  1.00 10.77           H
ATOM   4263  CH2 TRP A 275     -41.787 107.104 -36.829  1.00 10.77           C
ATOM   4264  HH2 TRP A 275     -42.779 107.022 -36.409  1.00 10.77           H
ATOM   4265  N   PRO A 276     -38.408 111.038 -38.972  1.00 -1.44           N
ATOM   4266  CA  PRO A 276     -39.807 111.497 -38.978  1.00 -1.44           C
ATOM   4267  HA  PRO A 276     -40.465 110.662 -38.732  1.00 -1.44           H
ATOM   4268  C   PRO A 276     -40.318 112.119 -40.281  1.00 -1.44           C
ATOM   4269  O   PRO A 276     -41.505 111.983 -40.589  1.00 -1.44           O
ATOM   4270  CB  PRO A 276     -39.838 112.503 -37.824  1.00 -1.44           C
ATOM   4271 1HB  PRO A 276     -40.574 113.287 -38.006  1.00 -1.44           H
ATOM   4272 2HB  PRO A 276     -40.054 111.989 -36.888  1.00 -1.44           H
ATOM   4273  CG  PRO A 276     -38.464 113.049 -37.783  1.00 -1.44           C
ATOM   4274 1HG  PRO A 276     -38.326 113.785 -38.576  1.00 -1.44           H
ATOM   4275 2HG  PRO A 276     -38.249 113.486 -36.809  1.00 -1.44           H
ATOM   4276  CD  PRO A 276     -37.605 111.841 -38.026  1.00 -1.44           C
ATOM   4277 1HD  PRO A 276     -36.653 112.139 -38.463  1.00 -1.44           H
ATOM   4278 2HD  PRO A 276     -37.451 111.292 -37.099  1.00 -1.44           H
ATOM   4279  N   ILE A 277     -39.463 112.739 -41.089  1.00 38.46           N
ATOM   4280  H   ILE A 277     -38.489 112.840 -40.833  1.00 38.46           H
ATOM   4281  CA  ILE A 277     -39.942 113.304 -42.356  1.00 38.46           C
ATOM   4282  HA  ILE A 277     -40.921 113.741 -42.166  1.00 38.46           H
ATOM   4283  C   ILE A 277     -40.117 112.186 -43.380  1.00 38.46           C
ATOM   4284  O   ILE A 277     -40.900 112.284 -44.328  1.00 38.46           O
ATOM   4285  CB  ILE A 277     -39.027 114.446 -42.915  1.00 38.46           C
ATOM   4286  HB  ILE A 277     -39.591 114.959 -43.694  1.00 38.46           H
ATOM   4287  CG1 ILE A 277     -37.731 113.913 -43.564  1.00 38.46           C
ATOM   4288 1HG1 ILE A 277     -37.098 113.491 -42.788  1.00 38.46           H
ATOM   4289 2HG1 ILE A 277     -37.981 113.119 -44.265  1.00 38.46           H
ATOM   4290  CG2 ILE A 277     -38.716 115.465 -41.786  1.00 38.46           C
ATOM   4291 1HG2 ILE A 277     -38.007 115.050 -41.069  1.00 38.46           H
ATOM   4292 2HG2 ILE A 277     -39.636 115.742 -41.266  1.00 38.46           H
ATOM   4293 3HG2 ILE A 277     -38.292 116.373 -42.216  1.00 38.46           H
ATOM   4294  CD1 ILE A 277     -36.921 114.936 -44.352  1.00 38.46           C
ATOM   4295 1HD1 ILE A 277     -36.569 115.728 -43.695  1.00 38.46           H
ATOM   4296 2HD1 ILE A 277     -37.537 115.365 -45.142  1.00 38.46           H
ATOM   4297 3HD1 ILE A 277     -36.057 114.445 -44.802  1.00 38.46           H
ATOM   4298  N   GLN A 278     -39.358 111.119 -43.177  1.00  7.40           N
ATOM   4299  H   GLN A 278     -38.754 111.094 -42.366  1.00  7.40           H
ATOM   4300  CA  GLN A 278     -39.319 109.993 -44.099  1.00  7.40           C
ATOM   4301  HA  GLN A 278     -39.354 110.358 -45.124  1.00  7.40           H
ATOM   4302  C   GLN A 278     -40.524 109.099 -43.855  1.00  7.40           C
ATOM   4303  O   GLN A 278     -41.072 108.505 -44.776  1.00  7.40           O
ATOM   4304  CB  GLN A 278     -38.022 109.209 -43.887  1.00  7.40           C
ATOM   4305 1HB  GLN A 278     -37.985 108.882 -42.850  1.00  7.40           H
ATOM   4306 2HB  GLN A 278     -38.033 108.326 -44.526  1.00  7.40           H
ATOM   4307  CG  GLN A 278     -36.765 110.021 -44.196  1.00  7.40           C
ATOM   4308 1HG  GLN A 278     -36.770 110.289 -45.252  1.00  7.40           H
ATOM   4309 2HG  GLN A 278     -36.770 110.938 -43.615  1.00  7.40           H
ATOM   4310  CD  GLN A 278     -35.482 109.280 -43.883  1.00  7.40           C
ATOM   4311  OE1 GLN A 278     -35.372 108.557 -42.895  1.00  7.40           O
ATOM   4312  NE2 GLN A 278     -34.499 109.461 -44.711  1.00  7.40           N
ATOM   4313 1HE2 GLN A 278     -33.641 108.955 -44.563  1.00  7.40           H
ATOM   4314 2HE2 GLN A 278     -34.583 110.124 -45.466  1.00  7.40           H
ATOM   4315  N   ASP A 279     -40.969 109.027 -42.612  1.00  9.88           N
ATOM   4316  H   ASP A 279     -40.451 109.474 -41.858  1.00  9.88           H
ATOM   4317  CA  ASP A 279     -42.172 108.274 -42.284  1.00  9.88           C
ATOM   4318  HA  ASP A 279     -42.156 107.324 -42.819  1.00  9.88           H
ATOM   4319  C   ASP A 279     -43.418 109.043 -42.707  1.00  9.88           C
ATOM   4320  O   ASP A 279     -44.389 108.465 -43.197  1.00  9.88           O
ATOM   4321  CB  ASP A 279     -42.227 107.989 -40.789  1.00  9.88           C
ATOM   4322 1HB  ASP A 279     -41.271 107.571 -40.478  1.00  9.88           H
ATOM   4323 2HB  ASP A 279     -42.395 108.921 -40.248  1.00  9.88           H
ATOM   4324  CG  ASP A 279     -43.321 107.011 -40.452  1.00  9.88           C
ATOM   4325  OD1 ASP A 279     -43.108 105.792 -40.638  1.00  9.88           O
ATOM   4326  OD2 ASP A 279     -44.437 107.438 -40.094  1.00  9.88           O
ATOM   4327  N   ASP A 280     -43.377 110.364 -42.590  1.00 17.99           N
ATOM   4328  H   ASP A 280     -42.584 110.816 -42.148  1.00 17.99           H
ATOM   4329  CA  ASP A 280     -44.496 111.182 -43.060  1.00 17.99           C
ATOM   4330  HA  ASP A 280     -45.418 110.795 -42.628  1.00 17.99           H
ATOM   4331  C   ASP A 280     -44.626 111.118 -44.578  1.00 17.99           C
ATOM   4332  O   ASP A 280     -45.719 111.208 -45.112  1.00 17.99           O
ATOM   4333  CB  ASP A 280     -44.351 112.642 -42.644  1.00 17.99           C
ATOM   4334 1HB  ASP A 280     -44.142 112.690 -41.576  1.00 17.99           H
ATOM   4335 2HB  ASP A 280     -43.513 113.080 -43.186  1.00 17.99           H
ATOM   4336  CG  ASP A 280     -45.609 113.444 -42.940  1.00 17.99           C
ATOM   4337  OD1 ASP A 280     -45.533 114.477 -43.643  1.00 17.99           O
ATOM   4338  OD2 ASP A 280     -46.700 113.049 -42.483  1.00 17.99           O
ATOM   4339  N   TYR A 281     -43.528 110.894 -45.286  1.00 30.22           N
ATOM   4340  H   TYR A 281     -42.636 110.822 -44.813  1.00 30.22           H
ATOM   4341  CA  TYR A 281     -43.581 110.737 -46.741  1.00 30.22           C
ATOM   4342  HA  TYR A 281     -43.939 111.661 -47.194  1.00 30.22           H
ATOM   4343  C   TYR A 281     -44.525 109.613 -47.149  1.00 30.22           C
ATOM   4344  O   TYR A 281     -45.298 109.742 -48.096  1.00 30.22           O
ATOM   4345  CB  TYR A 281     -42.190 110.413 -47.279  1.00 30.22           C
ATOM   4346 1HB  TYR A 281     -41.509 111.210 -46.998  1.00 30.22           H
ATOM   4347 2HB  TYR A 281     -41.848 109.491 -46.825  1.00 30.22           H
ATOM   4348  CG  TYR A 281     -42.143 110.221 -48.773  1.00 30.22           C
ATOM   4349  CD1 TYR A 281     -42.028 111.325 -49.631  1.00 30.22           C
ATOM   4350  HD1 TYR A 281     -41.945 112.319 -49.223  1.00 30.22           H
ATOM   4351  CD2 TYR A 281     -42.224 108.931 -49.341  1.00 30.22           C
ATOM   4352  HD2 TYR A 281     -42.322 108.064 -48.701  1.00 30.22           H
ATOM   4353  CE1 TYR A 281     -42.012 111.153 -51.027  1.00 30.22           C
ATOM   4354  HE1 TYR A 281     -41.947 112.015 -51.667  1.00 30.22           H
ATOM   4355  CE2 TYR A 281     -42.192 108.755 -50.750  1.00 30.22           C
ATOM   4356  HE2 TYR A 281     -42.265 107.767 -51.180  1.00 30.22           H
ATOM   4357  CZ  TYR A 281     -42.071 109.872 -51.577  1.00 30.22           C
ATOM   4358  OH  TYR A 281     -41.998 109.719 -52.938  1.00 30.22           O
ATOM   4359  HH  TYR A 281     -41.812 110.550 -53.381  1.00 30.22           H
ATOM   4360  N   VAL A 282     -44.492 108.526 -46.394  1.00 -4.14           N
ATOM   4361  H   VAL A 282     -43.859 108.489 -45.605  1.00 -4.14           H
ATOM   4362  CA  VAL A 282     -45.329 107.362 -46.669  1.00 -4.14           C
ATOM   4363  HA  VAL A 282     -45.163 107.043 -47.697  1.00 -4.14           H
ATOM   4364  C   VAL A 282     -46.800 107.756 -46.513  1.00 -4.14           C
ATOM   4365  O   VAL A 282     -47.643 107.367 -47.316  1.00 -4.14           O
ATOM   4366  CB  VAL A 282     -44.941 106.196 -45.714  1.00 -4.14           C
ATOM   4367  HB  VAL A 282     -45.132 106.508 -44.692  1.00 -4.14           H
ATOM   4368  CG1 VAL A 282     -45.747 104.931 -45.988  1.00 -4.14           C
ATOM   4369 1HG1 VAL A 282     -45.474 104.157 -45.270  1.00 -4.14           H
ATOM   4370 2HG1 VAL A 282     -45.548 104.566 -46.997  1.00 -4.14           H
ATOM   4371 3HG1 VAL A 282     -46.811 105.136 -45.883  1.00 -4.14           H
ATOM   4372  CG2 VAL A 282     -43.443 105.879 -45.846  1.00 -4.14           C
ATOM   4373 1HG2 VAL A 282     -42.843 106.729 -45.532  1.00 -4.14           H
ATOM   4374 2HG2 VAL A 282     -43.200 105.625 -46.880  1.00 -4.14           H
ATOM   4375 3HG2 VAL A 282     -43.191 105.035 -45.205  1.00 -4.14           H
ATOM   4376  N   GLN A 283     -47.104 108.583 -45.522  1.00 -7.21           N
ATOM   4377  H   GLN A 283     -46.369 108.912 -44.909  1.00 -7.21           H
ATOM   4378  CA  GLN A 283     -48.473 109.054 -45.293  1.00 -7.21           C
ATOM   4379  HA  GLN A 283     -49.145 108.194 -45.271  1.00 -7.21           H
ATOM   4380  C   GLN A 283     -48.928 109.997 -46.413  1.00 -7.21           C
ATOM   4381  O   GLN A 283     -50.074 109.946 -46.865  1.00 -7.21           O
ATOM   4382  CB  GLN A 283     -48.556 109.790 -43.948  1.00 -7.21           C
ATOM   4383 1HB  GLN A 283     -47.891 110.650 -43.982  1.00 -7.21           H
ATOM   4384 2HB  GLN A 283     -49.573 110.156 -43.807  1.00 -7.21           H
ATOM   4385  CG  GLN A 283     -48.171 108.936 -42.743  1.00 -7.21           C
ATOM   4386 1HG  GLN A 283     -48.925 108.163 -42.593  1.00 -7.21           H
ATOM   4387 2HG  GLN A 283     -47.217 108.454 -42.937  1.00 -7.21           H
ATOM   4388  CD  GLN A 283     -48.021 109.745 -41.470  1.00 -7.21           C
ATOM   4389  OE1 GLN A 283     -48.858 110.577 -41.125  1.00 -7.21           O
ATOM   4390  NE2 GLN A 283     -46.939 109.528 -40.771  1.00 -7.21           N
ATOM   4391 1HE2 GLN A 283     -46.779 110.064 -39.934  1.00 -7.21           H
ATOM   4392 2HE2 GLN A 283     -46.277 108.823 -41.054  1.00 -7.21           H
ATOM   4393  N   ARG A 284     -48.036 110.854 -46.896  1.00 -3.37           N
ATOM   4394  H   ARG A 284     -47.103 110.885 -46.484  1.00 -3.37           H
ATOM   4395  CA  ARG A 284     -48.376 111.776 -47.990  1.00 -3.37           C
ATOM   4396  HA  ARG A 284     -49.322 112.263 -47.752  1.00 -3.37           H
ATOM   4397  C   ARG A 284     -48.584 111.021 -49.302  1.00 -3.37           C
ATOM   4398  O   ARG A 284     -49.435 111.395 -50.112  1.00 -3.37           O
ATOM   4399  CB  ARG A 284     -47.306 112.867 -48.148  1.00 -3.37           C
ATOM   4400 1HB  ARG A 284     -46.352 112.401 -48.396  1.00 -3.37           H
ATOM   4401 2HB  ARG A 284     -47.600 113.516 -48.973  1.00 -3.37           H
ATOM   4402  CG  ARG A 284     -47.136 113.726 -46.887  1.00 -3.37           C
ATOM   4403 1HG  ARG A 284     -48.121 114.039 -46.545  1.00 -3.37           H
ATOM   4404 2HG  ARG A 284     -46.688 113.124 -46.107  1.00 -3.37           H
ATOM   4405  CD  ARG A 284     -46.282 114.978 -47.066  1.00 -3.37           C
ATOM   4406 1HD  ARG A 284     -46.852 115.685 -47.664  1.00 -3.37           H
ATOM   4407 2HD  ARG A 284     -46.122 115.437 -46.089  1.00 -3.37           H
ATOM   4408  NE  ARG A 284     -44.984 114.754 -47.723  1.00 -3.37           N
ATOM   4409  HE  ARG A 284     -44.960 114.839 -48.733  1.00 -3.37           H
ATOM   4410  CZ  ARG A 284     -43.826 114.490 -47.134  1.00 -3.37           C
ATOM   4411  NH1 ARG A 284     -42.781 114.370 -47.898  1.00 -3.37           N
ATOM   4412 1HH1 ARG A 284     -42.887 114.485 -48.897  1.00 -3.37           H
ATOM   4413 2HH1 ARG A 284     -41.876 114.161 -47.494  1.00 -3.37           H
ATOM   4414  NH2 ARG A 284     -43.656 114.347 -45.847  1.00 -3.37           N
ATOM   4415 1HH2 ARG A 284     -44.444 114.462 -45.215  1.00 -3.37           H
ATOM   4416 2HH2 ARG A 284     -42.744 114.131 -45.482  1.00 -3.37           H
ATOM   4417  N   ALA A 285     -47.841 109.941 -49.493  1.00 -6.95           N
ATOM   4418  H   ALA A 285     -47.112 109.716 -48.823  1.00 -6.95           H
ATOM   4419  CA  ALA A 285     -48.005 109.073 -50.657  1.00 -6.95           C
ATOM   4420  HA  ALA A 285     -48.110 109.696 -51.546  1.00 -6.95           H
ATOM   4421  C   ALA A 285     -49.253 108.182 -50.564  1.00 -6.95           C
ATOM   4422  O   ALA A 285     -49.832 107.810 -51.582  1.00 -6.95           O
ATOM   4423  CB  ALA A 285     -46.746 108.213 -50.821  1.00 -6.95           C
ATOM   4424 1HB  ALA A 285     -46.610 107.575 -49.948  1.00 -6.95           H
ATOM   4425 2HB  ALA A 285     -45.870 108.855 -50.935  1.00 -6.95           H
ATOM   4426 3HB  ALA A 285     -46.843 107.589 -51.711  1.00 -6.95           H
ATOM   4427  N   ASP A 286     -49.670 107.811 -49.361  1.00 -6.73           N
ATOM   4428  H   ASP A 286     -49.131 108.067 -48.540  1.00 -6.73           H
ATOM   4429  CA  ASP A 286     -50.863 106.974 -49.193  1.00 -6.73           C
ATOM   4430  HA  ASP A 286     -50.866 106.210 -49.969  1.00 -6.73           H
ATOM   4431  C   ASP A 286     -52.177 107.748 -49.288  1.00 -6.73           C
ATOM   4432  O   ASP A 286     -53.153 107.254 -49.849  1.00 -6.73           O
ATOM   4433  CB  ASP A 286     -50.846 106.277 -47.831  1.00 -6.73           C
ATOM   4434 1HB  ASP A 286     -49.885 105.782 -47.695  1.00 -6.73           H
ATOM   4435 2HB  ASP A 286     -50.965 107.025 -47.047  1.00 -6.73           H
ATOM   4436  CG  ASP A 286     -51.957 105.245 -47.697  1.00 -6.73           C
ATOM   4437  OD1 ASP A 286     -52.089 104.371 -48.588  1.00 -6.73           O
ATOM   4438  OD2 ASP A 286     -52.723 105.286 -46.708  1.00 -6.73           O
ATOM   4439  N   GLY A 287     -52.210 108.951 -48.729  1.00 19.25           N
ATOM   4440  H   GLY A 287     -51.370 109.344 -48.319  1.00 19.25           H
ATOM   4441  CA  GLY A 287     -53.461 109.689 -48.618  1.00 19.25           C
ATOM   4442 1HA  GLY A 287     -54.145 109.091 -48.015  1.00 19.25           H
ATOM   4443 2HA  GLY A 287     -53.277 110.622 -48.089  1.00 19.25           H
ATOM   4444  C   GLY A 287     -54.162 110.000 -49.928  1.00 19.25           C
ATOM   4445  O   GLY A 287     -53.518 110.233 -50.957  1.00 19.25           O
ATOM   4446  N   LEU A 288     -55.487 109.977 -49.910  1.00-17.71           N
ATOM   4447  H   LEU A 288     -55.973 109.851 -49.025  1.00-17.71           H
ATOM   4448  CA  LEU A 288     -56.279 110.104 -51.133  1.00-17.71           C
ATOM   4449  HA  LEU A 288     -55.659 109.829 -51.983  1.00-17.71           H
ATOM   4450  C   LEU A 288     -56.773 111.526 -51.351  1.00-17.71           C
ATOM   4451  O   LEU A 288     -57.007 112.267 -50.395  1.00-17.71           O
ATOM   4452  CB  LEU A 288     -57.488 109.161 -51.087  1.00-17.71           C
ATOM   4453 1HB  LEU A 288     -58.120 109.475 -50.257  1.00-17.71           H
ATOM   4454 2HB  LEU A 288     -58.056 109.304 -52.006  1.00-17.71           H
ATOM   4455  CG  LEU A 288     -57.226 107.654 -50.929  1.00-17.71           C
ATOM   4456  HG  LEU A 288     -56.689 107.486 -49.997  1.00-17.71           H
ATOM   4457  CD1 LEU A 288     -58.558 106.919 -50.852  1.00-17.71           C
ATOM   4458 1HD1 LEU A 288     -58.385 105.852 -50.721  1.00-17.71           H
ATOM   4459 2HD1 LEU A 288     -59.135 107.080 -51.764  1.00-17.71           H
ATOM   4460 3HD1 LEU A 288     -59.129 107.282 -49.997  1.00-17.71           H
ATOM   4461  CD2 LEU A 288     -56.389 107.079 -52.072  1.00-17.71           C
ATOM   4462 1HD2 LEU A 288     -56.328 105.995 -51.971  1.00-17.71           H
ATOM   4463 2HD2 LEU A 288     -55.380 107.484 -52.020  1.00-17.71           H
ATOM   4464 3HD2 LEU A 288     -56.843 107.327 -53.032  1.00-17.71           H
ATOM   4465  N   VAL A 289     -56.931 111.890 -52.614  1.00 23.38           N
ATOM   4466  H   VAL A 289     -56.715 111.233 -53.352  1.00 23.38           H
ATOM   4467  CA  VAL A 289     -57.423 113.198 -53.038  1.00 23.38           C
ATOM   4468  HA  VAL A 289     -58.240 113.517 -52.390  1.00 23.38           H
ATOM   4469  C   VAL A 289     -57.961 112.884 -54.438  1.00 23.38           C
ATOM   4470  O   VAL A 289     -57.537 111.879 -55.028  1.00 23.38           O
ATOM   4471  CB  VAL A 289     -56.276 114.269 -52.990  1.00 23.38           C
ATOM   4472  HB  VAL A 289     -55.874 114.264 -51.978  1.00 23.38           H
ATOM   4473  CG1 VAL A 289     -55.115 113.933 -53.934  1.00 23.38           C
ATOM   4474 1HG1 VAL A 289     -54.324 114.674 -53.812  1.00 23.38           H
ATOM   4475 2HG1 VAL A 289     -55.452 113.947 -54.968  1.00 23.38           H
ATOM   4476 3HG1 VAL A 289     -54.706 112.953 -53.692  1.00 23.38           H
ATOM   4477  CG2 VAL A 289     -56.799 115.680 -53.258  1.00 23.38           C
ATOM   4478 1HG2 VAL A 289     -57.620 115.906 -52.577  1.00 23.38           H
ATOM   4479 2HG2 VAL A 289     -57.142 115.776 -54.286  1.00 23.38           H
ATOM   4480 3HG2 VAL A 289     -56.001 116.403 -53.084  1.00 23.38           H
ATOM   4481  N   ALA A 290     -58.895 113.657 -54.977  1.00 -3.71           N
ATOM   4482  H   ALA A 290     -59.239 114.471 -54.472  1.00 -3.71           H
ATOM   4483  CA  ALA A 290     -59.488 113.330 -56.274  1.00 -3.71           C
ATOM   4484  HA  ALA A 290     -59.811 112.288 -56.244  1.00 -3.71           H
ATOM   4485  C   ALA A 290     -58.485 113.463 -57.429  1.00 -3.71           C
ATOM   4486  O   ALA A 290     -58.539 112.700 -58.397  1.00 -3.71           O
ATOM   4487  CB  ALA A 290     -60.725 114.205 -56.519  1.00 -3.71           C
ATOM   4488 1HB  ALA A 290     -60.440 115.256 -56.565  1.00 -3.71           H
ATOM   4489 2HB  ALA A 290     -61.441 114.063 -55.707  1.00 -3.71           H
ATOM   4490 3HB  ALA A 290     -61.198 113.919 -57.459  1.00 -3.71           H
ATOM   4491  N   CYS A 291     -57.551 114.400 -57.329  1.00 -4.45           N
ATOM   4492  H   CYS A 291     -57.574 115.039 -56.540  1.00 -4.45           H
ATOM   4493  CA  CYS A 291     -56.512 114.596 -58.344  1.00 -4.45           C
ATOM   4494  HA  CYS A 291     -56.942 114.423 -59.332  1.00 -4.45           H
ATOM   4495  C   CYS A 291     -55.280 113.695 -58.209  1.00 -4.45           C
ATOM   4496  O   CYS A 291     -54.250 113.992 -58.800  1.00 -4.45           O
ATOM   4497  CB  CYS A 291     -56.028 116.050 -58.289  1.00 -4.45           C
ATOM   4498 1HB  CYS A 291     -55.329 116.217 -59.112  1.00 -4.45           H
ATOM   4499 2HB  CYS A 291     -56.882 116.708 -58.438  1.00 -4.45           H
ATOM   4500  SG  CYS A 291     -55.215 116.498 -56.732  1.00 -4.45           S
ATOM   4501  HG  CYS A 291     -54.868 117.739 -57.105  1.00 -4.45           H
ATOM   4502  N   LYS A 292     -55.339 112.630 -57.416  1.00  7.41           N
ATOM   4503  H   LYS A 292     -56.231 112.358 -57.024  1.00  7.41           H
ATOM   4504  CA  LYS A 292     -54.138 111.865 -57.034  1.00  7.41           C
ATOM   4505  HA  LYS A 292     -53.522 112.517 -56.414  1.00  7.41           H
ATOM   4506  C   LYS A 292     -53.221 111.386 -58.163  1.00  7.41           C
ATOM   4507  O   LYS A 292     -52.006 111.419 -58.002  1.00  7.41           O
ATOM   4508  CB  LYS A 292     -54.569 110.671 -56.175  1.00  7.41           C
ATOM   4509 1HB  LYS A 292     -55.250 111.035 -55.411  1.00  7.41           H
ATOM   4510 2HB  LYS A 292     -55.104 109.961 -56.805  1.00  7.41           H
ATOM   4511  CG  LYS A 292     -53.438 109.941 -55.465  1.00  7.41           C
ATOM   4512 1HG  LYS A 292     -52.753 109.535 -56.206  1.00  7.41           H
ATOM   4513 2HG  LYS A 292     -52.903 110.646 -54.830  1.00  7.41           H
ATOM   4514  CD  LYS A 292     -53.986 108.799 -54.619  1.00  7.41           C
ATOM   4515 1HD  LYS A 292     -54.641 109.207 -53.850  1.00  7.41           H
ATOM   4516 2HD  LYS A 292     -54.567 108.131 -55.256  1.00  7.41           H
ATOM   4517  CE  LYS A 292     -52.873 107.995 -53.958  1.00  7.41           C
ATOM   4518 1HE  LYS A 292     -53.311 107.148 -53.425  1.00  7.41           H
ATOM   4519 2HE  LYS A 292     -52.208 107.606 -54.732  1.00  7.41           H
ATOM   4520  NZ  LYS A 292     -52.073 108.813 -52.998  1.00  7.41           N
ATOM   4521 1HZ  LYS A 292     -52.667 109.186 -52.266  1.00  7.41           H
ATOM   4522 2HZ  LYS A 292     -51.620 109.586 -53.472  1.00  7.41           H
ATOM   4523 3HZ  LYS A 292     -51.353 108.244 -52.569  1.00  7.41           H
ATOM   4524  N   VAL A 293     -53.764 110.998 -59.309  1.00-11.78           N
ATOM   4525  H   VAL A 293     -54.772 111.014 -59.423  1.00-11.78           H
ATOM   4526  CA  VAL A 293     -52.926 110.551 -60.428  1.00-11.78           C
ATOM   4527  HA  VAL A 293     -52.268 109.761 -60.070  1.00-11.78           H
ATOM   4528  C   VAL A 293     -52.037 111.692 -60.930  1.00-11.78           C
ATOM   4529  O   VAL A 293     -50.837 111.502 -61.151  1.00-11.78           O
ATOM   4530  CB  VAL A 293     -53.805 109.971 -61.577  1.00-11.78           C
ATOM   4531  HB  VAL A 293     -54.512 110.735 -61.894  1.00-11.78           H
ATOM   4532  CG1 VAL A 293     -52.971 109.553 -62.795  1.00-11.78           C
ATOM   4533 1HG1 VAL A 293     -53.620 109.106 -63.549  1.00-11.78           H
ATOM   4534 2HG1 VAL A 293     -52.211 108.828 -62.502  1.00-11.78           H
ATOM   4535 3HG1 VAL A 293     -52.487 110.425 -63.235  1.00-11.78           H
ATOM   4536  CG2 VAL A 293     -54.592 108.756 -61.067  1.00-11.78           C
ATOM   4537 1HG2 VAL A 293     -53.904 107.973 -60.747  1.00-11.78           H
ATOM   4538 2HG2 VAL A 293     -55.226 108.372 -61.866  1.00-11.78           H
ATOM   4539 3HG2 VAL A 293     -55.233 109.035 -60.233  1.00-11.78           H
ATOM   4540  N   TYR A 294     -52.590 112.890 -61.064  1.00 21.69           N
ATOM   4541  H   TYR A 294     -53.583 113.011 -60.885  1.00 21.69           H
ATOM   4542  CA  TYR A 294     -51.796 114.056 -61.452  1.00 21.69           C
ATOM   4543  HA  TYR A 294     -51.124 113.778 -62.261  1.00 21.69           H
ATOM   4544  C   TYR A 294     -50.955 114.581 -60.289  1.00 21.69           C
ATOM   4545  O   TYR A 294     -49.825 115.037 -60.467  1.00 21.69           O
ATOM   4546  CB  TYR A 294     -52.706 115.178 -61.953  1.00 21.69           C
ATOM   4547 1HB  TYR A 294     -53.318 114.793 -62.768  1.00 21.69           H
ATOM   4548 2HB  TYR A 294     -53.362 115.499 -61.144  1.00 21.69           H
ATOM   4549  CG  TYR A 294     -51.921 116.373 -62.453  1.00 21.69           C
ATOM   4550  CD1 TYR A 294     -51.149 116.284 -63.630  1.00 21.69           C
ATOM   4551  HD1 TYR A 294     -51.153 115.371 -64.207  1.00 21.69           H
ATOM   4552  CD2 TYR A 294     -51.913 117.587 -61.733  1.00 21.69           C
ATOM   4553  HD2 TYR A 294     -52.503 117.683 -60.831  1.00 21.69           H
ATOM   4554  CE1 TYR A 294     -50.357 117.378 -64.065  1.00 21.69           C
ATOM   4555  HE1 TYR A 294     -49.756 117.294 -64.958  1.00 21.69           H
ATOM   4556  CE2 TYR A 294     -51.131 118.689 -62.176  1.00 21.69           C
ATOM   4557  HE2 TYR A 294     -51.126 119.612 -61.617  1.00 21.69           H
ATOM   4558  CZ  TYR A 294     -50.358 118.567 -63.333  1.00 21.69           C
ATOM   4559  OH  TYR A 294     -49.596 119.618 -63.778  1.00 21.69           O
ATOM   4560  HH  TYR A 294     -49.751 120.427 -63.270  1.00 21.69           H
ATOM   4561  N   GLY A 295     -51.506 114.481 -59.088  1.00 -2.65           N
ATOM   4562  H   GLY A 295     -52.438 114.080 -59.012  1.00 -2.65           H
ATOM   4563  CA  GLY A 295     -50.871 114.959 -57.869  1.00 -2.65           C
ATOM   4564 1HA  GLY A 295     -50.491 115.965 -58.049  1.00 -2.65           H
ATOM   4565 2HA  GLY A 295     -51.632 115.023 -57.091  1.00 -2.65           H
ATOM   4566  C   GLY A 295     -49.725 114.121 -57.338  1.00 -2.65           C
ATOM   4567  O   GLY A 295     -49.200 114.405 -56.260  1.00 -2.65           O
ATOM   4568  N   GLN A 296     -49.302 113.115 -58.087  1.00  9.78           N
ATOM   4569  H   GLN A 296     -49.800 112.878 -58.935  1.00  9.78           H
ATOM   4570  CA  GLN A 296     -48.055 112.411 -57.822  1.00  9.78           C
ATOM   4571  HA  GLN A 296     -47.473 112.947 -57.077  1.00  9.78           H
ATOM   4572  C   GLN A 296     -47.308 112.450 -59.150  1.00  9.78           C
ATOM   4573  O   GLN A 296     -47.908 112.240 -60.215  1.00  9.78           O
ATOM   4574  CB  GLN A 296     -48.287 110.974 -57.355  1.00  9.78           C
ATOM   4575 1HB  GLN A 296     -48.861 110.451 -58.115  1.00  9.78           H
ATOM   4576 2HB  GLN A 296     -47.313 110.499 -57.263  1.00  9.78           H
ATOM   4577  CG  GLN A 296     -49.003 110.823 -56.025  1.00  9.78           C
ATOM   4578 1HG  GLN A 296     -48.477 111.404 -55.275  1.00  9.78           H
ATOM   4579 2HG  GLN A 296     -50.020 111.204 -56.114  1.00  9.78           H
ATOM   4580  CD  GLN A 296     -49.059 109.383 -55.564  1.00  9.78           C
ATOM   4581  OE1 GLN A 296     -50.086 108.716 -55.681  1.00  9.78           O
ATOM   4582  NE2 GLN A 296     -47.965 108.882 -55.049  1.00  9.78           N
ATOM   4583 1HE2 GLN A 296     -47.982 107.947 -54.664  1.00  9.78           H
ATOM   4584 2HE2 GLN A 296     -47.104 109.408 -55.065  1.00  9.78           H
ATOM   4585  N   VAL A 297     -46.030 112.793 -59.100  1.00  3.70           N
ATOM   4586  H   VAL A 297     -45.581 112.936 -58.197  1.00  3.70           H
ATOM   4587  CA  VAL A 297     -45.224 112.993 -60.302  1.00  3.70           C
ATOM   4588  HA  VAL A 297     -45.775 112.659 -61.179  1.00  3.70           H
ATOM   4589  C   VAL A 297     -43.966 112.155 -60.150  1.00  3.70           C
ATOM   4590  O   VAL A 297     -43.288 112.229 -59.126  1.00  3.70           O
ATOM   4591  CB  VAL A 297     -44.838 114.491 -60.480  1.00  3.70           C
ATOM   4592  HB  VAL A 297     -44.228 114.798 -59.631  1.00  3.70           H
ATOM   4593  CG1 VAL A 297     -44.041 114.710 -61.767  1.00  3.70           C
ATOM   4594 1HG1 VAL A 297     -43.818 115.769 -61.882  1.00  3.70           H
ATOM   4595 2HG1 VAL A 297     -44.612 114.364 -62.629  1.00  3.70           H
ATOM   4596 3HG1 VAL A 297     -43.100 114.164 -61.712  1.00  3.70           H
ATOM   4597  CG2 VAL A 297     -46.082 115.386 -60.517  1.00  3.70           C
ATOM   4598 1HG2 VAL A 297     -45.783 116.425 -60.651  1.00  3.70           H
ATOM   4599 2HG2 VAL A 297     -46.631 115.310 -59.578  1.00  3.70           H
ATOM   4600 3HG2 VAL A 297     -46.735 115.094 -61.337  1.00  3.70           H
ATOM   4601  N   ARG A 298     -43.646 111.354 -61.154  1.00 -9.28           N
ATOM   4602  H   ARG A 298     -44.238 111.319 -61.981  1.00 -9.28           H
ATOM   4603  CA  ARG A 298     -42.439 110.531 -61.108  1.00 -9.28           C
ATOM   4604  HA  ARG A 298     -42.470 109.906 -60.219  1.00 -9.28           H
ATOM   4605  C   ARG A 298     -41.212 111.425 -60.994  1.00 -9.28           C
ATOM   4606  O   ARG A 298     -41.106 112.461 -61.657  1.00 -9.28           O
ATOM   4607  CB  ARG A 298     -42.381 109.648 -62.352  1.00 -9.28           C
ATOM   4608 1HB  ARG A 298     -42.527 110.279 -63.227  1.00 -9.28           H
ATOM   4609 2HB  ARG A 298     -41.402 109.190 -62.424  1.00 -9.28           H
ATOM   4610  CG  ARG A 298     -43.427 108.539 -62.354  1.00 -9.28           C
ATOM   4611 1HG  ARG A 298     -44.390 108.940 -62.039  1.00 -9.28           H
ATOM   4612 2HG  ARG A 298     -43.523 108.143 -63.363  1.00 -9.28           H
ATOM   4613  CD  ARG A 298     -43.014 107.409 -61.421  1.00 -9.28           C
ATOM   4614 1HD  ARG A 298     -42.072 106.989 -61.778  1.00 -9.28           H
ATOM   4615 2HD  ARG A 298     -42.855 107.807 -60.419  1.00 -9.28           H
ATOM   4616  NE  ARG A 298     -44.022 106.344 -61.347  1.00 -9.28           N
ATOM   4617  HE  ARG A 298     -44.899 106.509 -61.829  1.00 -9.28           H
ATOM   4618  CZ  ARG A 298     -43.899 105.202 -60.684  1.00 -9.28           C
ATOM   4619  NH1 ARG A 298     -44.883 104.350 -60.714  1.00 -9.28           N
ATOM   4620 1HH1 ARG A 298     -45.713 104.548 -61.257  1.00 -9.28           H
ATOM   4621 2HH1 ARG A 298     -44.811 103.483 -60.203  1.00 -9.28           H
ATOM   4622  NH2 ARG A 298     -42.835 104.863 -60.002  1.00 -9.28           N
ATOM   4623 1HH2 ARG A 298     -42.033 105.485 -59.976  1.00 -9.28           H
ATOM   4624 2HH2 ARG A 298     -42.813 103.975 -59.525  1.00 -9.28           H
ATOM   4625  N   ALA A 299     -40.303 111.038 -60.114  1.00-10.78           N
ATOM   4626  H   ALA A 299     -40.434 110.157 -59.626  1.00-10.78           H
ATOM   4627  CA  ALA A 299     -39.168 111.876 -59.746  1.00-10.78           C
ATOM   4628  HA  ALA A 299     -39.568 112.799 -59.326  1.00-10.78           H
ATOM   4629  C   ALA A 299     -38.277 112.281 -60.924  1.00-10.78           C
ATOM   4630  O   ALA A 299     -37.765 113.400 -60.940  1.00-10.78           O
ATOM   4631  CB  ALA A 299     -38.357 111.172 -58.656  1.00-10.78           C
ATOM   4632 1HB  ALA A 299     -39.003 110.938 -57.808  1.00-10.78           H
ATOM   4633 2HB  ALA A 299     -37.552 111.826 -58.320  1.00-10.78           H
ATOM   4634 3HB  ALA A 299     -37.932 110.247 -59.048  1.00-10.78           H
ATOM   4635  N   ARG A 300     -38.140 111.440 -61.943  1.00 21.39           N
ATOM   4636  H   ARG A 300     -38.592 110.518 -61.908  1.00 21.39           H
ATOM   4637  CA  ARG A 300     -37.365 111.818 -63.133  1.00 21.39           C
ATOM   4638  HA  ARG A 300     -36.346 112.068 -62.835  1.00 21.39           H
ATOM   4639  C   ARG A 300     -37.933 113.036 -63.846  1.00 21.39           C
ATOM   4640  O   ARG A 300     -37.168 113.876 -64.312  1.00 21.39           O
ATOM   4641  CB  ARG A 300     -37.330 110.676 -64.147  1.00 21.39           C
ATOM   4642 1HB  ARG A 300     -38.340 110.277 -64.249  1.00 21.39           H
ATOM   4643 2HB  ARG A 300     -37.033 111.089 -65.110  1.00 21.39           H
ATOM   4644  CG  ARG A 300     -36.378 109.544 -63.806  1.00 21.39           C
ATOM   4645 1HG  ARG A 300     -35.349 109.898 -63.869  1.00 21.39           H
ATOM   4646 2HG  ARG A 300     -36.574 109.199 -62.791  1.00 21.39           H
ATOM   4647  CD  ARG A 300     -36.582 108.380 -64.769  1.00 21.39           C
ATOM   4648 1HD  ARG A 300     -36.003 107.526 -64.416  1.00 21.39           H
ATOM   4649 2HD  ARG A 300     -37.638 108.107 -64.755  1.00 21.39           H
ATOM   4650  NE  ARG A 300     -36.188 108.682 -66.155  1.00 21.39           N
ATOM   4651  HE  ARG A 300     -35.686 109.548 -66.314  1.00 21.39           H
ATOM   4652  CZ  ARG A 300     -36.427 107.921 -67.216  1.00 21.39           C
ATOM   4653  NH1 ARG A 300     -35.985 108.291 -68.384  1.00 21.39           N
ATOM   4654 1HH1 ARG A 300     -35.420 109.123 -68.481  1.00 21.39           H
ATOM   4655 2HH1 ARG A 300     -36.199 107.725 -69.190  1.00 21.39           H
ATOM   4656  NH2 ARG A 300     -37.100 106.800 -67.169  1.00 21.39           N
ATOM   4657 1HH2 ARG A 300     -37.454 106.459 -66.283  1.00 21.39           H
ATOM   4658 2HH2 ARG A 300     -37.258 106.276 -68.016  1.00 21.39           H
ATOM   4659  N   HIS A 301     -39.250 113.160 -63.902  1.00  1.16           N
ATOM   4660  H   HIS A 301     -39.837 112.468 -63.456  1.00  1.16           H
ATOM   4661  CA  HIS A 301     -39.886 114.277 -64.599  1.00  1.16           C
ATOM   4662  HA  HIS A 301     -39.483 114.355 -65.609  1.00  1.16           H
ATOM   4663  C   HIS A 301     -39.613 115.590 -63.866  1.00  1.16           C
ATOM   4664  O   HIS A 301     -39.345 116.620 -64.491  1.00  1.16           O
ATOM   4665  CB  HIS A 301     -41.392 114.021 -64.693  1.00  1.16           C
ATOM   4666 1HB  HIS A 301     -41.553 113.090 -65.237  1.00  1.16           H
ATOM   4667 2HB  HIS A 301     -41.793 113.904 -63.689  1.00  1.16           H
ATOM   4668  CG  HIS A 301     -42.153 115.115 -65.375  1.00  1.16           C
ATOM   4669  ND1 HIS A 301     -42.168 115.328 -66.732  1.00  1.16           N
ATOM   4670  HD1 HIS A 301     -41.672 114.777 -67.431  1.00  1.16           H
ATOM   4671  CD2 HIS A 301     -42.968 116.073 -64.864  1.00  1.16           C
ATOM   4672  HD2 HIS A 301     -43.183 116.199 -63.814  1.00  1.16           H
ATOM   4673  CE1 HIS A 301     -42.955 116.377 -66.983  1.00  1.16           C
ATOM   4674  HE1 HIS A 301     -43.141 116.780 -67.972  1.00  1.16           H
ATOM   4675  NE2 HIS A 301     -43.491 116.849 -65.875  1.00  1.16           N
ATOM   4676  N   LEU A 302     -39.631 115.548 -62.538  1.00-14.56           N
ATOM   4677  H   LEU A 302     -39.855 114.676 -62.072  1.00-14.56           H
ATOM   4678  CA  LEU A 302     -39.325 116.731 -61.728  1.00-14.56           C
ATOM   4679  HA  LEU A 302     -39.928 117.572 -62.069  1.00-14.56           H
ATOM   4680  C   LEU A 302     -37.853 117.108 -61.865  1.00-14.56           C
ATOM   4681  O   LEU A 302     -37.493 118.274 -61.999  1.00-14.56           O
ATOM   4682  CB  LEU A 302     -39.609 116.451 -60.245  1.00-14.56           C
ATOM   4683 1HB  LEU A 302     -38.996 115.601 -59.949  1.00-14.56           H
ATOM   4684 2HB  LEU A 302     -39.267 117.313 -59.671  1.00-14.56           H
ATOM   4685  CG  LEU A 302     -41.052 116.147 -59.816  1.00-14.56           C
ATOM   4686  HG  LEU A 302     -41.435 115.344 -60.443  1.00-14.56           H
ATOM   4687  CD1 LEU A 302     -41.078 115.665 -58.368  1.00-14.56           C
ATOM   4688 1HD1 LEU A 302     -40.743 116.455 -57.694  1.00-14.56           H
ATOM   4689 2HD1 LEU A 302     -40.434 114.793 -58.255  1.00-14.56           H
ATOM   4690 3HD1 LEU A 302     -42.094 115.370 -58.102  1.00-14.56           H
ATOM   4691  CD2 LEU A 302     -41.962 117.369 -59.971  1.00-14.56           C
ATOM   4692 1HD2 LEU A 302     -41.998 117.676 -61.014  1.00-14.56           H
ATOM   4693 2HD2 LEU A 302     -41.591 118.193 -59.361  1.00-14.56           H
ATOM   4694 3HD2 LEU A 302     -42.972 117.113 -59.649  1.00-14.56           H
ATOM   4695  N   TRP A 303     -36.997 116.099 -61.825  1.00  7.59           N
ATOM   4696  H   TRP A 303     -37.347 115.152 -61.700  1.00  7.59           H
ATOM   4697  CA  TRP A 303     -35.554 116.301 -61.884  1.00  7.59           C
ATOM   4698  HA  TRP A 303     -35.264 117.006 -61.107  1.00  7.59           H
ATOM   4699  C   TRP A 303     -35.108 116.858 -63.231  1.00  7.59           C
ATOM   4700  O   TRP A 303     -34.181 117.660 -63.323  1.00  7.59           O
ATOM   4701  CB  TRP A 303     -34.876 114.961 -61.615  1.00  7.59           C
ATOM   4702 1HB  TRP A 303     -35.351 114.506 -60.747  1.00  7.59           H
ATOM   4703 2HB  TRP A 303     -35.024 114.302 -62.469  1.00  7.59           H
ATOM   4704  CG  TRP A 303     -33.423 115.070 -61.328  1.00  7.59           C
ATOM   4705  CD1 TRP A 303     -32.396 114.804 -62.172  1.00  7.59           C
ATOM   4706  HD1 TRP A 303     -32.525 114.515 -63.207  1.00  7.59           H
ATOM   4707  CD2 TRP A 303     -32.811 115.443 -60.083  1.00  7.59           C
ATOM   4708  NE1 TRP A 303     -31.188 114.932 -61.544  1.00  7.59           N
ATOM   4709  HE1 TRP A 303     -30.293 114.787 -61.986  1.00  7.59           H
ATOM   4710  CE2 TRP A 303     -31.408 115.268 -60.238  1.00  7.59           C
ATOM   4711  CE3 TRP A 303     -33.306 115.873 -58.835  1.00  7.59           C
ATOM   4712  HE3 TRP A 303     -34.365 116.024 -58.695  1.00  7.59           H
ATOM   4713  CZ2 TRP A 303     -30.509 115.428 -59.170  1.00  7.59           C
ATOM   4714  HZ2 TRP A 303     -29.460 115.224 -59.299  1.00  7.59           H
ATOM   4715  CZ3 TRP A 303     -32.394 116.083 -57.765  1.00  7.59           C
ATOM   4716  HZ3 TRP A 303     -32.754 116.413 -56.802  1.00  7.59           H
ATOM   4717  CH2 TRP A 303     -31.003 115.841 -57.949  1.00  7.59           C
ATOM   4718  HH2 TRP A 303     -30.323 115.983 -57.123  1.00  7.59           H
ATOM   4719  N   ASP A 304     -35.808 116.473 -64.287  1.00  5.58           N
ATOM   4720  H   ASP A 304     -36.568 115.808 -64.176  1.00  5.58           H
ATOM   4721  CA  ASP A 304     -35.487 116.956 -65.626  1.00  5.58           C
ATOM   4722  HA  ASP A 304     -34.442 116.748 -65.828  1.00  5.58           H
ATOM   4723  C   ASP A 304     -35.678 118.461 -65.744  1.00  5.58           C
ATOM   4724  O   ASP A 304     -34.886 119.129 -66.398  1.00  5.58           O
ATOM   4725  CB  ASP A 304     -36.330 116.229 -66.670  1.00  5.58           C
ATOM   4726 1HB  ASP A 304     -36.262 115.157 -66.491  1.00  5.58           H
ATOM   4727 2HB  ASP A 304     -37.370 116.536 -66.567  1.00  5.58           H
ATOM   4728  CG  ASP A 304     -35.867 116.512 -68.084  1.00  5.58           C
ATOM   4729  OD1 ASP A 304     -36.456 117.389 -68.752  1.00  5.58           O
ATOM   4730  OD2 ASP A 304     -34.936 115.830 -68.576  1.00  5.58           O
ATOM   4731  N   MET A 305     -36.658 119.014 -65.041  1.00 -6.11           N
ATOM   4732  H   MET A 305     -37.253 118.432 -64.464  1.00 -6.11           H
ATOM   4733  CA  MET A 305     -36.887 120.460 -65.074  1.00 -6.11           C
ATOM   4734  HA  MET A 305     -37.042 120.779 -66.105  1.00 -6.11           H
ATOM   4735  C   MET A 305     -35.681 121.197 -64.500  1.00 -6.11           C
ATOM   4736  O   MET A 305     -35.300 122.272 -64.967  1.00 -6.11           O
ATOM   4737  CB  MET A 305     -38.101 120.846 -64.222  1.00 -6.11           C
ATOM   4738 1HB  MET A 305     -37.880 120.594 -63.187  1.00 -6.11           H
ATOM   4739 2HB  MET A 305     -38.241 121.925 -64.284  1.00 -6.11           H
ATOM   4740  CG  MET A 305     -39.402 120.172 -64.586  1.00 -6.11           C
ATOM   4741 1HG  MET A 305     -39.708 120.470 -65.589  1.00 -6.11           H
ATOM   4742 2HG  MET A 305     -39.269 119.093 -64.553  1.00 -6.11           H
ATOM   4743  SD  MET A 305     -40.669 120.636 -63.391  1.00 -6.11           S
ATOM   4744  CE  MET A 305     -41.912 119.415 -63.757  1.00 -6.11           C
ATOM   4745 1HE  MET A 305     -42.266 119.546 -64.781  1.00 -6.11           H
ATOM   4746 2HE  MET A 305     -42.751 119.524 -63.071  1.00 -6.11           H
ATOM   4747 3HE  MET A 305     -41.486 118.416 -63.653  1.00 -6.11           H
ATOM   4748  N   ILE A 306     -35.076 120.606 -63.478  1.00-20.00           N
ATOM   4749  H   ILE A 306     -35.404 119.701 -63.160  1.00-20.00           H
ATOM   4750  CA  ILE A 306     -33.953 121.235 -62.787  1.00-20.00           C
ATOM   4751  HA  ILE A 306     -34.222 122.260 -62.541  1.00-20.00           H
ATOM   4752  C   ILE A 306     -32.775 121.264 -63.746  1.00-20.00           C
ATOM   4753  O   ILE A 306     -32.109 122.287 -63.885  1.00-20.00           O
ATOM   4754  CB  ILE A 306     -33.560 120.488 -61.474  1.00-20.00           C
ATOM   4755  HB  ILE A 306     -33.249 119.475 -61.727  1.00-20.00           H
ATOM   4756  CG1 ILE A 306     -34.771 120.396 -60.521  1.00-20.00           C
ATOM   4757 1HG1 ILE A 306     -34.994 121.396 -60.147  1.00-20.00           H
ATOM   4758 2HG1 ILE A 306     -35.636 120.047 -61.080  1.00-20.00           H
ATOM   4759  CG2 ILE A 306     -32.378 121.208 -60.785  1.00-20.00           C
ATOM   4760 1HG2 ILE A 306     -31.484 121.141 -61.409  1.00-20.00           H
ATOM   4761 2HG2 ILE A 306     -32.156 120.737 -59.831  1.00-20.00           H
ATOM   4762 3HG2 ILE A 306     -32.619 122.258 -60.615  1.00-20.00           H
ATOM   4763  CD1 ILE A 306     -34.600 119.447 -59.323  1.00-20.00           C
ATOM   4764 1HD1 ILE A 306     -35.548 119.369 -58.789  1.00-20.00           H
ATOM   4765 2HD1 ILE A 306     -33.839 119.826 -58.642  1.00-20.00           H
ATOM   4766 3HD1 ILE A 306     -34.308 118.459 -59.675  1.00-20.00           H
ATOM   4767  N   MET A 307     -32.542 120.167 -64.450  1.00-13.04           N
ATOM   4768  H   MET A 307     -33.141 119.355 -64.330  1.00-13.04           H
ATOM   4769  CA  MET A 307     -31.416 120.099 -65.382  1.00-13.04           C
ATOM   4770  HA  MET A 307     -30.516 120.417 -64.855  1.00-13.04           H
ATOM   4771  C   MET A 307     -31.609 121.042 -66.571  1.00-13.04           C
ATOM   4772  O   MET A 307     -30.639 121.603 -67.075  1.00-13.04           O
ATOM   4773  CB  MET A 307     -31.197 118.660 -65.856  1.00-13.04           C
ATOM   4774 1HB  MET A 307     -32.095 118.322 -66.370  1.00-13.04           H
ATOM   4775 2HB  MET A 307     -30.365 118.650 -66.559  1.00-13.04           H
ATOM   4776  CG  MET A 307     -30.878 117.700 -64.706  1.00-13.04           C
ATOM   4777 1HG  MET A 307     -30.015 118.087 -64.164  1.00-13.04           H
ATOM   4778 2HG  MET A 307     -31.726 117.669 -64.022  1.00-13.04           H
ATOM   4779  SD  MET A 307     -30.508 116.011 -65.236  1.00-13.04           S
ATOM   4780  CE  MET A 307     -32.094 115.444 -65.842  1.00-13.04           C
ATOM   4781 1HE  MET A 307     -32.828 115.472 -65.036  1.00-13.04           H
ATOM   4782 2HE  MET A 307     -32.008 114.424 -66.213  1.00-13.04           H
ATOM   4783 3HE  MET A 307     -32.430 116.085 -66.657  1.00-13.04           H
ATOM   4784  N   VAL A 308     -32.842 121.279 -67.001  1.00-10.81           N
ATOM   4785  H   VAL A 308     -33.625 120.764 -66.605  1.00-10.81           H
ATOM   4786  CA  VAL A 308     -33.096 122.266 -68.059  1.00-10.81           C
ATOM   4787  HA  VAL A 308     -32.425 122.061 -68.893  1.00-10.81           H
ATOM   4788  C   VAL A 308     -32.784 123.677 -67.555  1.00-10.81           C
ATOM   4789  O   VAL A 308     -32.090 124.444 -68.237  1.00-10.81           O
ATOM   4790  CB  VAL A 308     -34.567 122.182 -68.580  1.00-10.81           C
ATOM   4791  HB  VAL A 308     -35.246 122.273 -67.734  1.00-10.81           H
ATOM   4792  CG1 VAL A 308     -34.897 123.293 -69.590  1.00-10.81           C
ATOM   4793 1HG1 VAL A 308     -35.910 123.156 -69.974  1.00-10.81           H
ATOM   4794 2HG1 VAL A 308     -34.194 123.271 -70.424  1.00-10.81           H
ATOM   4795 3HG1 VAL A 308     -34.851 124.263 -69.103  1.00-10.81           H
ATOM   4796  CG2 VAL A 308     -34.812 120.840 -69.270  1.00-10.81           C
ATOM   4797 1HG2 VAL A 308     -34.548 120.015 -68.615  1.00-10.81           H
ATOM   4798 2HG2 VAL A 308     -34.215 120.772 -70.180  1.00-10.81           H
ATOM   4799 3HG2 VAL A 308     -35.867 120.753 -69.526  1.00-10.81           H
ATOM   4800  N   SER A 309     -33.252 124.038 -66.367  1.00-11.25           N
ATOM   4801  H   SER A 309     -33.818 123.393 -65.817  1.00-11.25           H
ATOM   4802  CA  SER A 309     -33.002 125.386 -65.854  1.00-11.25           C
ATOM   4803  HA  SER A 309     -33.298 126.105 -66.617  1.00-11.25           H
ATOM   4804  C   SER A 309     -31.530 125.628 -65.533  1.00-11.25           C
ATOM   4805  O   SER A 309     -30.974 126.677 -65.862  1.00-11.25           O
ATOM   4806  CB  SER A 309     -33.830 125.647 -64.597  1.00-11.25           C
ATOM   4807 1HB  SER A 309     -33.568 124.914 -63.832  1.00-11.25           H
ATOM   4808 2HB  SER A 309     -33.601 126.645 -64.224  1.00-11.25           H
ATOM   4809  OG  SER A 309     -35.219 125.563 -64.871  1.00-11.25           O
ATOM   4810  HG  SER A 309     -35.687 125.891 -64.089  1.00-11.25           H
ATOM   4811  N   THR A 310     -30.866 124.661 -64.920  1.00  9.80           N
ATOM   4812  H   THR A 310     -31.335 123.789 -64.684  1.00  9.80           H
ATOM   4813  CA  THR A 310     -29.470 124.847 -64.530  1.00  9.80           C
ATOM   4814  HA  THR A 310     -29.376 125.814 -64.040  1.00  9.80           H
ATOM   4815  C   THR A 310     -28.532 124.862 -65.731  1.00  9.80           C
ATOM   4816  O   THR A 310     -27.519 125.555 -65.695  1.00  9.80           O
ATOM   4817  CB  THR A 310     -29.003 123.768 -63.535  1.00  9.80           C
ATOM   4818  HB  THR A 310     -27.922 123.831 -63.411  1.00  9.80           H
ATOM   4819  OG1 THR A 310     -29.366 122.484 -64.037  1.00  9.80           O
ATOM   4820  HG1 THR A 310     -30.298 122.336 -63.834  1.00  9.80           H
ATOM   4821  CG2 THR A 310     -29.665 123.920 -62.175  1.00  9.80           C
ATOM   4822 1HG2 THR A 310     -29.361 123.093 -61.535  1.00  9.80           H
ATOM   4823 2HG2 THR A 310     -30.750 123.914 -62.272  1.00  9.80           H
ATOM   4824 3HG2 THR A 310     -29.349 124.855 -61.715  1.00  9.80           H
ATOM   4825  N   TYR A 311     -28.870 124.183 -66.820  1.00  8.13           N
ATOM   4826  H   TYR A 311     -29.703 123.601 -66.819  1.00  8.13           H
ATOM   4827  CA  TYR A 311     -28.037 124.224 -68.025  1.00  8.13           C
ATOM   4828  HA  TYR A 311     -27.043 123.847 -67.782  1.00  8.13           H
ATOM   4829  C   TYR A 311     -27.879 125.649 -68.559  1.00  8.13           C
ATOM   4830  O   TYR A 311     -26.781 126.048 -68.958  1.00  8.13           O
ATOM   4831  CB  TYR A 311     -28.656 123.328 -69.102  1.00  8.13           C
ATOM   4832 1HB  TYR A 311     -28.807 122.338 -68.677  1.00  8.13           H
ATOM   4833 2HB  TYR A 311     -29.630 123.733 -69.369  1.00  8.13           H
ATOM   4834  CG  TYR A 311     -27.844 123.173 -70.373  1.00  8.13           C
ATOM   4835  CD1 TYR A 311     -26.961 122.086 -70.540  1.00  8.13           C
ATOM   4836  HD1 TYR A 311     -26.806 121.389 -69.728  1.00  8.13           H
ATOM   4837  CD2 TYR A 311     -28.006 124.071 -71.448  1.00  8.13           C
ATOM   4838  HD2 TYR A 311     -28.671 124.919 -71.345  1.00  8.13           H
ATOM   4839  CE1 TYR A 311     -26.298 121.868 -71.779  1.00  8.13           C
ATOM   4840  HE1 TYR A 311     -25.660 121.010 -71.908  1.00  8.13           H
ATOM   4841  CE2 TYR A 311     -27.333 123.861 -72.681  1.00  8.13           C
ATOM   4842  HE2 TYR A 311     -27.476 124.545 -73.503  1.00  8.13           H
ATOM   4843  CZ  TYR A 311     -26.494 122.759 -72.835  1.00  8.13           C
ATOM   4844  OH  TYR A 311     -25.867 122.567 -74.040  1.00  8.13           O
ATOM   4845  HH  TYR A 311     -25.403 121.718 -74.086  1.00  8.13           H
ATOM   4846  N   ASP A 312     -28.953 126.431 -68.549  1.00 11.40           N
ATOM   4847  H   ASP A 312     -29.830 126.076 -68.190  1.00 11.40           H
ATOM   4848  CA  ASP A 312     -28.892 127.790 -69.093  1.00 11.40           C
ATOM   4849  HA  ASP A 312     -28.052 127.838 -69.784  1.00 11.40           H
ATOM   4850  C   ASP A 312     -28.683 128.889 -68.050  1.00 11.40           C
ATOM   4851  O   ASP A 312     -27.987 129.866 -68.324  1.00 11.40           O
ATOM   4852  CB  ASP A 312     -30.160 128.101 -69.893  1.00 11.40           C
ATOM   4853 1HB  ASP A 312     -30.404 127.238 -70.512  1.00 11.40           H
ATOM   4854 2HB  ASP A 312     -30.983 128.275 -69.200  1.00 11.40           H
ATOM   4855  CG  ASP A 312     -30.000 129.318 -70.802  1.00 11.40           C
ATOM   4856  OD1 ASP A 312     -28.860 129.633 -71.218  1.00 11.40           O
ATOM   4857  OD2 ASP A 312     -31.009 129.980 -71.139  1.00 11.40           O
ATOM   4858  N   TYR A 313     -29.257 128.750 -66.862  1.00 19.51           N
ATOM   4859  H   TYR A 313     -29.811 127.919 -66.659  1.00 19.51           H
ATOM   4860  CA  TYR A 313     -29.245 129.828 -65.862  1.00 19.51           C
ATOM   4861  HA  TYR A 313     -28.849 130.731 -66.325  1.00 19.51           H
ATOM   4862  C   TYR A 313     -28.415 129.552 -64.611  1.00 19.51           C
ATOM   4863  O   TYR A 313     -28.346 130.402 -63.720  1.00 19.51           O
ATOM   4864  CB  TYR A 313     -30.685 130.120 -65.428  1.00 19.51           C
ATOM   4865 1HB  TYR A 313     -31.057 129.272 -64.854  1.00 19.51           H
ATOM   4866 2HB  TYR A 313     -30.694 131.002 -64.787  1.00 19.51           H
ATOM   4867  CG  TYR A 313     -31.615 130.354 -66.597  1.00 19.51           C
ATOM   4868  CD1 TYR A 313     -32.678 129.466 -66.858  1.00 19.51           C
ATOM   4869  HD1 TYR A 313     -32.847 128.621 -66.204  1.00 19.51           H
ATOM   4870  CD2 TYR A 313     -31.430 131.454 -67.461  1.00 19.51           C
ATOM   4871  HD2 TYR A 313     -30.626 132.152 -67.278  1.00 19.51           H
ATOM   4872  CE1 TYR A 313     -33.526 129.660 -67.976  1.00 19.51           C
ATOM   4873  HE1 TYR A 313     -34.334 128.973 -68.173  1.00 19.51           H
ATOM   4874  CE2 TYR A 313     -32.288 131.657 -68.574  1.00 19.51           C
ATOM   4875  HE2 TYR A 313     -32.145 132.506 -69.224  1.00 19.51           H
ATOM   4876  CZ  TYR A 313     -33.321 130.752 -68.821  1.00 19.51           C
ATOM   4877  OH  TYR A 313     -34.151 130.942 -69.895  1.00 19.51           O
ATOM   4878  HH  TYR A 313     -33.850 131.656 -70.463  1.00 19.51           H
ATOM   4879  N   ALA A 314     -27.835 128.356 -64.543  1.00 40.09           N
ATOM   4880  H   ALA A 314     -27.934 127.728 -65.331  1.00 40.09           H
ATOM   4881  CA  ALA A 314     -27.042 127.864 -63.405  1.00 40.09           C
ATOM   4882  HA  ALA A 314     -26.767 126.835 -63.633  1.00 40.09           H
ATOM   4883  C   ALA A 314     -27.795 127.817 -62.061  1.00 40.09           C
ATOM   4884  O   ALA A 314     -27.202 127.652 -60.991  1.00 40.09           O
ATOM   4885  CB  ALA A 314     -25.734 128.651 -63.304  1.00 40.09           C
ATOM   4886 1HB  ALA A 314     -25.945 129.666 -62.966  1.00 40.09           H
ATOM   4887 2HB  ALA A 314     -25.247 128.683 -64.277  1.00 40.09           H
ATOM   4888 3HB  ALA A 314     -25.072 128.167 -62.586  1.00 40.09           H
ATOM   4889  N   GLU A 315     -29.114 127.929 -62.124  1.00 23.17           N
ATOM   4890  H   GLU A 315     -29.557 128.024 -63.025  1.00 23.17           H
ATOM   4891  CA  GLU A 315     -29.981 127.939 -60.951  1.00 23.17           C
ATOM   4892  HA  GLU A 315     -29.461 127.504 -60.100  1.00 23.17           H
ATOM   4893  C   GLU A 315     -31.225 127.112 -61.281  1.00 23.17           C
ATOM   4894  O   GLU A 315     -31.506 126.922 -62.468  1.00 23.17           O
ATOM   4895  CB  GLU A 315     -30.380 129.378 -60.629  1.00 23.17           C
ATOM   4896 1HB  GLU A 315     -29.993 130.043 -61.401  1.00 23.17           H
ATOM   4897 2HB  GLU A 315     -31.464 129.441 -60.633  1.00 23.17           H
ATOM   4898  CG  GLU A 315     -29.867 129.824 -59.279  1.00 23.17           C
ATOM   4899 1HG  GLU A 315     -30.172 129.102 -58.526  1.00 23.17           H
ATOM   4900 2HG  GLU A 315     -28.776 129.850 -59.307  1.00 23.17           H
ATOM   4901  CD  GLU A 315     -30.385 131.185 -58.878  1.00 23.17           C
ATOM   4902  OE1 GLU A 315     -31.618 131.417 -58.819  1.00 23.17           O
ATOM   4903  OE2 GLU A 315     -29.540 132.058 -58.613  1.00 23.17           O
ATOM   4904  N   PRO A 316     -31.990 126.625 -60.282  1.00 12.51           N
ATOM   4905  CA  PRO A 316     -31.880 126.760 -58.819  1.00 12.51           C
ATOM   4906  HA  PRO A 316     -31.905 127.811 -58.539  1.00 12.51           H
ATOM   4907  C   PRO A 316     -30.628 126.125 -58.210  1.00 12.51           C
ATOM   4908  O   PRO A 316     -30.019 125.224 -58.788  1.00 12.51           O
ATOM   4909  CB  PRO A 316     -33.164 126.093 -58.316  1.00 12.51           C
ATOM   4910 1HB  PRO A 316     -33.007 125.622 -57.346  1.00 12.51           H
ATOM   4911 2HB  PRO A 316     -33.970 126.826 -58.258  1.00 12.51           H
ATOM   4912  CG  PRO A 316     -33.476 125.093 -59.356  1.00 12.51           C
ATOM   4913 1HG  PRO A 316     -32.826 124.226 -59.245  1.00 12.51           H
ATOM   4914 2HG  PRO A 316     -34.525 124.796 -59.314  1.00 12.51           H
ATOM   4915  CD  PRO A 316     -33.169 125.812 -60.639  1.00 12.51           C
ATOM   4916 1HD  PRO A 316     -32.934 125.095 -61.428  1.00 12.51           H
ATOM   4917 2HD  PRO A 316     -34.001 126.455 -60.931  1.00 12.51           H
ATOM   4918  N   GLY A 317     -30.215 126.639 -57.059  1.00-14.67           N
ATOM   4919  H   GLY A 317     -30.724 127.418 -56.644  1.00-14.67           H
ATOM   4920  CA  GLY A 317     -29.074 126.090 -56.342  1.00-14.67           C
ATOM   4921 1HA  GLY A 317     -28.298 125.797 -57.048  1.00-14.67           H
ATOM   4922 2HA  GLY A 317     -28.672 126.841 -55.664  1.00-14.67           H
ATOM   4923  C   GLY A 317     -29.504 124.877 -55.540  1.00-14.67           C
ATOM   4924  O   GLY A 317     -30.699 124.598 -55.459  1.00-14.67           O
ATOM   4925  N   PHE A 318     -28.568 124.156 -54.942  1.00  4.19           N
ATOM   4926  H   PHE A 318     -27.593 124.431 -55.011  1.00  4.19           H
ATOM   4927  CA  PHE A 318     -28.879 122.941 -54.184  1.00  4.19           C
ATOM   4928  HA  PHE A 318     -29.949 122.734 -54.193  1.00  4.19           H
ATOM   4929  C   PHE A 318     -28.419 123.091 -52.739  1.00  4.19           C
ATOM   4930  O   PHE A 318     -27.333 123.618 -52.492  1.00  4.19           O
ATOM   4931  CB  PHE A 318     -28.130 121.754 -54.797  1.00  4.19           C
ATOM   4932 1HB  PHE A 318     -27.124 122.066 -55.067  1.00  4.19           H
ATOM   4933 2HB  PHE A 318     -28.046 120.983 -54.038  1.00  4.19           H
ATOM   4934  CG  PHE A 318     -28.809 121.139 -55.992  1.00  4.19           C
ATOM   4935  CD1 PHE A 318     -28.997 121.849 -57.195  1.00  4.19           C
ATOM   4936  HD1 PHE A 318     -28.643 122.864 -57.290  1.00  4.19           H
[truncated: 1,512,439 more chars]
